# Supplementary material for: What Kind of Brain Structural Connectivity Remodeling Can Relate to Residual Motor Function After Stroke?
Source: Front Neurol. 2019 Oct 23;10:1111. doi: 10.3389/fneur.2019.01111 (PMC6819511; doi:10.3389/fneur.2019.01111)
Supplement: Supplementary file 3 [file Table_3.XLSX]

## Sheet: CS
The spearman correlations between the clinical scores of motor functions and the connectivity measures (CS/rFA) of all the 80 regions.
The spearman correlations between the clinical scores of motor functions and the connectivity measures (CS) of all the 80 regions. (first sheet)
			ARAT	SE	WH	ROI_1	ROI_2	ROI_3	ROI_4	ROI_5	ROI_6	ROI_13	ROI_14	ROI_15	ROI_16	ROI_17	ROI_18	ROI_19	ROI_20	ROI_21	ROI_22	ROI_23	ROI_24	ROI_25	ROI_26	ROI_27	ROI_28	ROI_29	ROI_30	ROI_31	ROI_32	ROI_33	ROI_34	ROI_35	ROI_36	ROI_37	ROI_38	ROI_39	ROI_40	ROI_41	ROI_42	ROI_43	ROI_44	ROI_45	ROI_46	ROI_7	ROI_8	ROI_9	ROI_10
Spearman rho	ARAT	Correlation coefficient	1	0.506933	0.546296	0.151307	-0.077029	0.500688	-0.0907841	0.36823	0.0632738	0.112853	0.146455	0.384968	0.322569	0.0331953	-0.148556	0.181568	0.0357634	0.0577717	0.217025	-0.0220083	-0.172622	0.541954	0.497937	-0.162534	0.243369	0.0742779	0.376374	0.415992	-0.339585	0.200825	-0.199172	0.233838	0.00275103	0.325538	0.379643	0.512397	0.00550207	.587*	-0.00550964	0.298898	0.321871	0.0873625	0.374656	-0.277854	0.0715269	0.387896	-0.126548
		Sig. (two-tailed)		0.0770514	0.0534084	0.621707	0.802496	0.0813774	0.768029	0.215726	0.837296	0.713564	0.633054	0.19397	0.28241	0.914269	0.628132	0.55274	0.907661	0.851296	0.476335	0.943108	0.57279	0.0557223	0.0833355	0.595746	0.423003	0.809431	0.204961	0.157418	0.256305	0.510614	0.514174	0.441943	0.992883	0.277749	0.200735	0.0734	0.985767	0.0350236	0.985748	0.321183	0.283513	0.776569	0.207203	0.358012	0.816379	0.190311	0.680367
		N	13	13	13	13	13	13	13	13	13	13	13	13	13	13	13	13	13	13	13	13	13	13	13	13	13	13	13	13	13	13	13	13	13	13	13	13	13	13	13	13	13	13	13	13	13	13	13
	SE	Correlation coefficient	0.506933	1	0.5113	0.464741	-0.132783	0.0636253	0.05256	0.430586	.716**	0.247328	0.478273	0.323991	-0.422346	0.258693	0.265567	-0.0165979	-0.127251	0.107886	0.161491	0.0719243	-0.11667	0.542198	0.431546	0.479232	0.398384	0.24067	-0.395538	-0.315861	-0.170736	0.547731	-0.0333797	0.5256	0.204708	0.17604	0.309828	.554*	0.365154	0.354576	0.274242	0.419674	0.143849	-0.0236513	0.378122	-0.0248969	-0.298762	0.168745	-0.34579
		Sig. (two-tailed)	0.0770514		0.0741229	0.10958	0.665421	0.836403	0.864594	0.141891	0.00586331	0.415258	0.0982885	0.280172	0.150529	0.393429	0.380522	0.957081	0.678676	0.725722	0.598141	0.815375	0.704263	0.0555901	0.140906	0.0975196	0.177566	0.428326	0.180969	0.293109	0.577055	0.0526588	0.913794	0.0650784	0.5023	0.565096	0.302928	0.0494601	0.21988	0.23454	0.364553	0.153401	0.639181	0.938868	0.202694	0.935654	0.321414	0.58157	0.247156
		N	13	13	13	13	13	13	13	13	13	13	13	13	13	13	13	13	13	13	13	13	13	13	13	13	13	13	13	13	13	13	13	13	13	13	13	13	13	13	13	13	13	13	13	13	13	13	13
	WH	Correlation coefficient	0.546296	0.5113	1	-0.0475603	-0.318934	-0.0279767	0	0.492203	0.355303	-0.145664	0.214186	0.353195	-0.0854263	0.511996	0.520366	-0.46721	-0.500782	-0.0895253	-0.077982	0.254588	-0.0230228	.842**	0.0979183	0.364197	0.166915	0.0391673	0.0201449	0.14677	-0.054679	-0.0223813	-0.348832	0.461615	-0.207027	.665*	0.156669	0.453846	-0.156669	0.0700379	-0.355793	0.23953	0.265778	-.615*	0.159686	-0.260183	-0.0195837	-0.0195837	0.00279767
		Sig. (two-tailed)	0.0534084	0.0741229		0.877383	0.28818	0.927712	1	0.0875213	0.233514	0.63491	0.482263	0.236497	0.781411	0.0736636	0.0682936	0.107458	0.0813112	0.771168	0.800097	0.401245	0.94049	0.000304439	0.750302	0.221183	0.585734	0.898911	0.947919	0.632315	0.859183	0.942145	0.242742	0.112309	0.497362	0.0131246	0.609255	0.119286	0.609255	0.820145	0.232825	0.430583	0.380128	0.0252631	0.602291	0.390612	0.949368	0.949368	0.992763
		N	13	13	13	13	13	13	13	13	13	13	13	13	13	13	13	13	13	13	13	13	13	13	13	13	13	13	13	13	13	13	13	13	13	13	13	13	13	13	13	13	13	13	13	13	13	13	13
	ROI_1	Correlation coefficient	0.151307	0.464741	-0.0475603	1	0.0989011	0.0549451	0.21978	0.331508	.577*	0.297638	0.172719	0.214505	-0.34897	0.00552495	0.181319	0.510989	-0.0824176	.610*	0.213837	0.203297	0.384334	-0.00549451	0.428571	0.503439	.746**	0.521978	-0.480418	-0.0847796	0.322162	0.510989	.657*	.577*	.758**	-0.205168	.632*	0.297112	0.274725	0.313618	0.495186	0.18707	0.478022	0.288571	0.167813	-0.0989011	0.0274725	0.126374	-0.0659341
		Sig. (two-tailed)	0.621707	0.10958	0.877383		0.747868	0.858504	0.470615	0.26851	0.0389926	0.323326	0.572572	0.481594	0.242544	0.985708	0.553295	0.0743289	0.788951	0.0268778	0.482994	0.505315	0.194767	0.985787	0.143971	0.0794514	0.00340541	0.0672917	0.0965745	0.78303	0.283052	0.0743289	0.014601	0.0389926	0.00266608	0.501318	0.020516	0.324224	0.363675	0.296738	0.085326	0.540557	0.0984901	0.338983	0.583689	0.747868	0.929012	0.680785	0.830542
		N	13	13	13	13	13	13	13	13	13	13	13	13	13	13	13	13	13	13	13	13	13	13	13	13	13	13	13	13	13	13	13	13	13	13	13	13	13	13	13	13	13	13	13	13	13	13	13
	ROI_2	Correlation coefficient	-0.077029	-0.132783	-0.318934	0.0989011	1	0.269231	0.0989011	-0.484727	-0.335165	-0.352542	0.108646	-0.00557157	-0.0872424	-0.475145	-0.379121	0.153846	0.252747	0.203297	-0.262962	-0.104396	0.163907	-0.0824176	-0.269231	-0.112792	-0.0113039	0.203297	-0.0395638	0.384334	0.0395638	0.197802	0.375696	-0.0659341	0.412088	-0.0693526	-0.0384615	-0.148556	0.505495	0.225585	0.280605	-0.0852821	-0.373626	0.295282	-0.3989	0.115385	0.197802	0.285714	0.434066
		Sig. (two-tailed)	0.802496	0.665421	0.28818	0.747868		0.373733	0.747868	0.0931934	0.262943	0.237425	0.72386	0.985588	0.776869	0.100824	0.201406	0.615799	0.404774	0.505315	0.385386	0.734304	0.592601	0.788951	0.373733	0.713712	0.970763	0.505315	0.897892	0.194767	0.897892	0.517131	0.205843	0.830542	0.161751	0.82188	0.900724	0.628132	0.0780333	0.458671	0.353073	0.781772	0.208554	0.327355	0.176953	0.70739	0.517131	0.344	0.138342
		N	13	13	13	13	13	13	13	13	13	13	13	13	13	13	13	13	13	13	13	13	13	13	13	13	13	13	13	13	13	13	13	13	13	13	13	13	13	13	13	13	13	13	13	13	13	13	13
	ROI_3	Correlation coefficient	0.500688	0.0636253	-0.0279767	0.0549451	0.269231	1	0.247253	0.406725	-0.203297	-0.335204	-0.306436	0.247935	0.301993	-0.298347	-.621*	0.357143	-0.0769231	-0.21978	-0.352542	-0.0879121	-0.361726	0.0659341	0.043956	-.611*	-0.288251	-0.153846	0.452158	0.367378	-0.418246	0.208791	-0.303872	-0.192308	0.0164835	-0.0520144	-0.153846	0.0935352	0.164835	0.244842	0.126548	-0.29161	0.17033	0.255016	0.272352	-0.0164835	0.313187	.560*	-0.104396
		Sig. (two-tailed)	0.0813774	0.836403	0.927712	0.858504	0.373733		0.415405	0.167828	0.505315	0.262884	0.308528	0.414078	0.315953	0.322119	0.0235382	0.23093	0.802763	0.470615	0.237425	0.775195	0.224568	0.830542	0.886619	0.0266111	0.339544	0.615799	0.120839	0.216871	0.154951	0.493622	0.312801	0.529068	0.957376	0.865988	0.615799	0.76118	0.590479	0.420114	0.680367	0.33369	0.577975	0.400425	0.368001	0.957376	0.297438	0.0463459	0.734304
		N	13	13	13	13	13	13	13	13	13	13	13	13	13	13	13	13	13	13	13	13	13	13	13	13	13	13	13	13	13	13	13	13	13	13	13	13	13	13	13	13	13	13	13	13	13	13	13
	ROI_4	Correlation coefficient	-0.0907841	0.05256	0	0.21978	0.0989011	0.247253	1	0.434583	0.43956	-0.210947	0.0529299	.579*	-0.275149	0.408846	0.21978	0.0714286	0	-0.346154	-0.514365	0.21978	-0.0113039	0.131868	0.120879	-0.00275103	-0.192167	0.137363	-0.45781	0.0565197	-0.0621717	0.208791	0.132599	0.379121	-0.0659341	-0.245624	-0.0769231	0.0852821	0.126374	-0.365888	0.310867	-0.0632738	0.543956	-0.107375	-0.145805	0.43956	-0.296703	0.137363	0.203297
		Sig. (two-tailed)	0.768029	0.864594	1	0.470615	0.747868	0.415405		0.137821	0.13286	0.489067	0.863649	0.0379479	0.362905	0.165407	0.470615	0.816628	1	0.246625	0.0721147	0.470615	0.970763	0.667608	0.694047	0.992883	0.529375	0.654517	0.115691	0.854487	0.840097	0.493622	0.665862	0.201406	0.830542	0.418584	0.802763	0.781772	0.680785	0.218885	0.301223	0.837296	0.0546465	0.726977	0.63458	0.13286	0.324922	0.654517	0.505315
		N	13	13	13	13	13	13	13	13	13	13	13	13	13	13	13	13	13	13	13	13	13	13	13	13	13	13	13	13	13	13	13	13	13	13	13	13	13	13	13	13	13	13	13	13	13	13	13
	ROI_5	Correlation coefficient	0.36823	0.430586	0.492203	0.331508	-0.484727	0.406725	0.434583	1	.588*	-0.0439533	-0.166667	0.450565	0.0272203	0.521027	0.234006	0.200577	-0.473584	-0.133718	-0.168488	0.28415	-0.134684	0.351009	0.387224	0.178536	0.0974312	-0.103074	-0.0601781	-0.134684	-0.143281	0.312008	-0.277321	0.39001	-0.164361	0.142116	0.128146	0.430996	-0.0306436	-0.0864782	0.118559	-0.0278962	0.537657	-0.207555	0.479815	-0.0640731	-0.0557157	0.0724304	-0.351009
		Sig. (two-tailed)	0.215726	0.141891	0.0875213	0.26851	0.0931934	0.167828	0.137821		0.0346288	0.886626	0.586299	0.122317	0.929662	0.0678816	0.441605	0.511149	0.102107	0.663191	0.582155	0.346765	0.660887	0.239614	0.191147	0.559503	0.751509	0.73756	0.845168	0.660887	0.640517	0.299358	0.358975	0.187697	0.591562	0.643265	0.676525	0.141469	0.92084	0.778779	0.699672	0.92792	0.0580817	0.496242	0.0970543	0.835266	0.856538	0.814096	0.239614
		N	13	13	13	13	13	13	13	13	13	13	13	13	13	13	13	13	13	13	13	13	13	13	13	13	13	13	13	13	13	13	13	13	13	13	13	13	13	13	13	13	13	13	13	13	13	13	13
	ROI_6	Correlation coefficient	0.0632738	.716**	0.355303	.577*	-0.335165	-0.203297	0.43956	.588*	1	0.404557	0.267435	0.445726	-.624*	.586*	.626*	0.010989	-0.104396	0.0604396	-0.0664629	0.296703	0.152603	0.379121	0.417582	.646*	0.406942	0.230769	-.673*	-0.542589	0.141299	.560*	0.160223	.720**	0.10989	0.0895804	0.357143	0.418157	0.263736	-0.07978	0.302614	0.368639	0.384615	-0.167774	0.214581	0.175824	-0.417582	0	-0.137363
		Sig. (two-tailed)	0.837296	0.00586331	0.233514	0.0389926	0.262943	0.505315	0.13286	0.0346288		0.170325	0.377051	0.126882	0.022615	0.0354641	0.0219886	0.971578	0.734304	0.844502	0.829201	0.324922	0.618688	0.201406	0.155675	0.0169538	0.167579	0.448127	0.0117731	0.0553792	0.645193	0.0463459	0.601055	0.00553612	0.72081	0.77103	0.23093	0.155048	0.383937	0.795574	0.314909	0.215177	0.194413	0.583778	0.481437	0.56558	0.155675	1	0.654517
		N	13	13	13	13	13	13	13	13	13	13	13	13	13	13	13	13	13	13	13	13	13	13	13	13	13	13	13	13	13	13	13	13	13	13	13	13	13	13	13	13	13	13	13	13	13	13	13
	ROI_13	Correlation coefficient	0.112853	0.247328	-0.145664	0.297638	-0.352542	-0.335204	-0.210947	-0.0439533	0.404557	1	0.153837	0.0879066	-0.162355	-0.0319627	0.202278	0.288969	0.511475	0.28319	0.410334	0.199389	0.294278	0.0115588	0.517255	0.186642	0.433986	0.274521	-0.0475601	-0.511271	0.19024	0.453681	0.339967	0.338094	0.138705	0.159574	.639*	0.195323	0.18494	0.334219	0.227153	0.51652	0.0664629	0.356475	0.355921	0.242734	-0.0635732	0.251403	-0.00288969
		Sig. (two-tailed)	0.713564	0.415258	0.63491	0.323326	0.237425	0.262884	0.489067	0.886626	0.170325		0.615821	0.775209	0.596158	0.917442	0.507496	0.338287	0.0740071	0.348468	0.163722	0.513707	0.32908	0.970105	0.0702565	0.541502	0.138423	0.364047	0.877383	0.0741421	0.53359	0.119436	0.255736	0.258533	0.651332	0.602549	0.0188081	0.522503	0.54526	0.264377	0.455469	0.0707258	0.829201	0.231867	0.232644	0.424253	0.836535	0.407362	0.992525
		N	13	13	13	13	13	13	13	13	13	13	13	13	13	13	13	13	13	13	13	13	13	13	13	13	13	13	13	13	13	13	13	13	13	13	13	13	13	13	13	13	13	13	13	13	13	13	13
	ROI_14	Correlation coefficient	0.146455	0.478273	0.214186	0.172719	0.108646	-0.306436	0.0529299	-0.166667	0.267435	0.153837	1	0.317797	-0.244983	-0.103645	0.161576	-0.225649	0.0417868	0.39001	0.186069	0.128146	0.0429844	0.490298	0.334294	0.372414	0.335278	0.504227	-0.490022	-0.0487156	-0.04585	0.373295	0.383767	0.437368	0.320365	0.0205115	0.353795	0.308253	0.312008	0.234328	0.509106	0.25525	0.0529299	0.268801	0.253855	0.161576	-0.0975025	0.220077	-0.0557157
		Sig. (two-tailed)	0.633054	0.0982885	0.482263	0.572572	0.72386	0.308528	0.863649	0.586299	0.377051	0.615821		0.289999	0.419838	0.736152	0.597947	0.45854	0.892184	0.187697	0.542765	0.676525	0.889111	0.0889432	0.264262	0.210152	0.262772	0.0789056	0.089151	0.874425	0.881764	0.20899	0.195483	0.13503	0.2859	0.946972	0.235646	0.305521	0.299358	0.440959	0.0755845	0.399978	0.863649	0.374526	0.402647	0.597947	0.751332	0.470001	0.856538
		N	13	13	13	13	13	13	13	13	13	13	13	13	13	13	13	13	13	13	13	13	13	13	13	13	13	13	13	13	13	13	13	13	13	13	13	13	13	13	13	13	13	13	13	13	13	13	13
	ROI_15	Correlation coefficient	0.384968	0.323991	0.353195	0.214505	-0.00557157	0.247935	.579*	0.450565	0.445726	0.0879066	0.317797	1	-0.163322	0.364159	0.353795	0.00835736	-0.078002	-0.0278579	-0.399975	0.479155	0.318084	0.468012	0.245149	0.132507	-0.0573125	0.234006	-0.280831	0	0.240712	0.526513	0.0448195	.705**	-0.100288	0.140651	0.403939	.739**	0.448511	-0.221775	0.309648	0.488184	0.445726	-0.0714534	0.341728	0.0863594	-0.0473584	0.373295	-0.0891451
		Sig. (two-tailed)	0.19397	0.280172	0.236497	0.481594	0.985588	0.414078	0.0379479	0.122317	0.126882	0.775209	0.289999		0.593941	0.221235	0.235646	0.978383	0.800047	0.928018	0.175681	0.0975809	0.289538	0.106774	0.419512	0.666081	0.852466	0.441605	0.35267	1	0.428241	0.0645287	0.884405	0.00713949	0.744437	0.646726	0.171041	0.00388283	0.124241	0.466494	0.303223	0.0905404	0.126882	0.816565	0.253122	0.779077	0.8779	0.20899	0.772117
		N	13	13	13	13	13	13	13	13	13	13	13	13	13	13	13	13	13	13	13	13	13	13	13	13	13	13	13	13	13	13	13	13	13	13	13	13	13	13	13	13	13	13	13	13	13	13	13
	ROI_16	Correlation coefficient	0.322569	-0.422346	-0.0854263	-0.34897	-0.0872424	0.301993	-0.275149	0.0272203	-.624*	-0.162355	-0.244983	-0.163322	1	-0.155207	-0.516744	0.436212	0.0939534	0.0469767	0.398828	-0.161063	-0.207099	-0.214751	0.295282	-0.436813	-0.110453	-0.328837	.697**	0.46252	-0.345164	-0.248305	-0.195696	-0.436212	-0.322126	-0.0282356	-0.0201329	0	-0.275149	0.228487	0.0268808	-0.198246	-0.114086	0.303279	0.235207	-0.221462	0.20804	-0.0872424	-0.20804
		Sig. (two-tailed)	0.28241	0.150529	0.781411	0.242544	0.776869	0.315953	0.362905	0.929662	0.022615	0.596158	0.419838	0.593941		0.612641	0.0705826	0.136184	0.760141	0.878877	0.177039	0.599124	0.497211	0.481082	0.327355	0.135584	0.719433	0.272622	0.00807421	0.111514	0.248069	0.413358	0.521693	0.136184	0.28311	0.927045	0.94795	1	0.362905	0.452755	0.930537	0.516173	0.710554	0.313794	0.439198	0.46714	0.495214	0.776869	0.495214
		N	13	13	13	13	13	13	13	13	13	13	13	13	13	13	13	13	13	13	13	13	13	13	13	13	13	13	13	13	13	13	13	13	13	13	13	13	13	13	13	13	13	13	13	13	13	13	13
	ROI_17	Correlation coefficient	0.0331953	0.258693	0.511996	0.00552495	-0.475145	-0.298347	0.408846	0.521027	.586*	-0.0319627	-0.103645	0.364159	-0.155207	1	.696**	-0.198898	-0.171273	-0.331497	-0.0900767	0.0828742	0.039783	0.215473	0.187848	0.453669	0	-0.298347	-0.403513	-0.181865	0.079566	-0.0718243	-0.3	0.375696	-0.541445	0.058114	-0.0607744	0.345784	-0.187848	-0.511761	-0.179808	0.298758	0.287297	-.621*	-0.157678	-0.149174	-.663*	-.569*	-0.165748
		Sig. (two-tailed)	0.914269	0.393429	0.0736636	0.985708	0.100824	0.322119	0.165407	0.0678816	0.0354641	0.917442	0.736152	0.221235	0.612641		0.00821591	0.514764	0.575839	0.268528	0.769793	0.787806	0.897329	0.479572	0.538844	0.119448	1	0.322119	0.171536	0.552079	0.796112	0.815628	0.319315	0.205843	0.0559982	0.850424	0.84365	0.247164	0.538844	0.0738185	0.556662	0.321422	0.341215	0.0235528	0.606924	0.626687	0.013514	0.0423819	0.588393
		N	13	13	13	13	13	13	13	13	13	13	13	13	13	13	13	13	13	13	13	13	13	13	13	13	13	13	13	13	13	13	13	13	13	13	13	13	13	13	13	13	13	13	13	13	13	13	13
	ROI_18	Correlation coefficient	-0.148556	0.265567	0.520366	0.181319	-0.379121	-.621*	0.21978	0.234006	.626*	0.202278	0.161576	0.353795	-0.516744	.696**	1	-0.384615	-0.340659	-0.0384615	-0.037566	.555*	.554*	0.32967	-0.0714286	.746**	0.186515	0.313187	-0.508678	-0.367378	.593*	0.00549451	0.132599	.720**	-0.0714286	0.352542	0.318681	0.409904	0.00549451	-0.390647	-0.250344	.553*	0.302198	-.685**	-0.0687759	0.0549451	-0.225275	-0.335165	0.0659341
		Sig. (two-tailed)	0.628132	0.380522	0.0682936	0.553295	0.201406	0.0235382	0.470615	0.441605	0.0219886	0.507496	0.597947	0.235646	0.0705826	0.00821591		0.194413	0.254706	0.900724	0.903026	0.0490045	0.0495256	0.271335	0.816628	0.00344085	0.541781	0.297438	0.075872	0.216871	0.0325059	0.985787	0.665862	0.00553612	0.816628	0.237425	0.288583	0.164208	0.985787	0.186914	0.409407	0.0499924	0.315608	0.00985025	0.82334	0.858504	0.459305	0.262943	0.830542
		N	13	13	13	13	13	13	13	13	13	13	13	13	13	13	13	13	13	13	13	13	13	13	13	13	13	13	13	13	13	13	13	13	13	13	13	13	13	13	13	13	13	13	13	13	13	13	13
	ROI_19	Correlation coefficient	0.181568	-0.0165979	-0.46721	0.510989	0.153846	0.357143	0.0714286	0.200577	0.010989	0.288969	-0.225649	0.00835736	0.436212	-0.198898	-0.384615	1	0.302198	0.351648	0.430564	0.0659341	0.175211	-0.450549	.560*	-0.0467676	0.327814	0.126374	0.163907	0.00565197	-0.0282599	0.423077	0.419896	0.043956	0.296703	-0.294748	0.428571	0.176066	0.296703	0.409904	.583*	0.0852821	0.0714286	.651*	0.31912	0.0934066	0.104396	0.137363	-0.214286
		Sig. (two-tailed)	0.55274	0.957081	0.107458	0.0743289	0.615799	0.23093	0.816628	0.511149	0.971578	0.338287	0.45854	0.978383	0.136184	0.514764	0.194413		0.315608	0.2387	0.141913	0.830542	0.566957	0.122332	0.0463459	0.879413	0.274205	0.680785	0.592601	0.98538	0.926982	0.149749	0.153161	0.886619	0.324922	0.328272	0.143971	0.565036	0.324922	0.164208	0.0364209	0.781772	0.816628	0.0159638	0.287883	0.7615	0.734304	0.654517	0.482054
		N	13	13	13	13	13	13	13	13	13	13	13	13	13	13	13	13	13	13	13	13	13	13	13	13	13	13	13	13	13	13	13	13	13	13	13	13	13	13	13	13	13	13	13	13	13	13	13
	ROI_20	Correlation coefficient	0.0357634	-0.127251	-0.500782	-0.0824176	0.252747	-0.0769231	0	-0.473584	-0.104396	0.511475	0.0417868	-0.078002	0.0939534	-0.171273	-0.340659	0.302198	1	-0.00549451	0.179161	-0.423077	-0.129995	-0.230769	0.373626	-0.338377	0.0791276	-0.131868	0.0508678	0.0339118	-0.282599	0.175824	0.209948	-0.21978	-0.0934066	-0.228286	0.0824176	-0.261348	0.10989	0.277854	0.277854	0.140303	-0.230769	0.543587	-0.272352	0.252747	-0.379121	0.159341	0.313187
		Sig. (two-tailed)	0.907661	0.678676	0.0813112	0.788951	0.404774	0.802763	1	0.102107	0.734304	0.0740071	0.892184	0.800047	0.760141	0.575839	0.254706	0.315608		0.985787	0.558106	0.149749	0.67209	0.448127	0.208554	0.258109	0.797215	0.667608	0.86892	0.912425	0.349518	0.56558	0.491176	0.470615	0.7615	0.453164	0.788951	0.388416	0.72081	0.358012	0.358012	0.647549	0.448127	0.0548435	0.368001	0.404774	0.201406	0.603088	0.297438
		N	13	13	13	13	13	13	13	13	13	13	13	13	13	13	13	13	13	13	13	13	13	13	13	13	13	13	13	13	13	13	13	13	13	13	13	13	13	13	13	13	13	13	13	13	13	13	13
	ROI_21	Correlation coefficient	0.0577717	0.107886	-0.0895253	.610*	0.203297	-0.21978	-0.346154	-0.133718	0.0604396	0.28319	0.39001	-0.0278579	0.0469767	-0.331497	-0.0384615	0.351648	-0.00549451	1	0.395888	0.0824176	0.435202	0.0164835	0.368132	0.440165	.814**	0.384615	-0.192167	0.101736	0.356074	0.384615	.691**	0.296703	.687**	-0.0231175	.670*	0.156809	0.208791	0.404402	0.492435	0.0550207	0.010989	0.510033	0.21183	-0.351648	0.313187	0.0714286	-0.00549451
		Sig. (two-tailed)	0.851296	0.725722	0.771168	0.0268778	0.505315	0.470615	0.246625	0.663191	0.844502	0.348468	0.187697	0.928018	0.878877	0.268528	0.900724	0.2387	0.985787		0.180549	0.788951	0.137197	0.957376	0.215857	0.132265	0.000709891	0.194413	0.529375	0.740862	0.232429	0.194413	0.00896452	0.324922	0.0095095	0.940245	0.0121662	0.608932	0.493622	0.170504	0.0873491	0.858311	0.971578	0.0749647	0.487209	0.2387	0.297438	0.816628	0.985787
		N	13	13	13	13	13	13	13	13	13	13	13	13	13	13	13	13	13	13	13	13	13	13	13	13	13	13	13	13	13	13	13	13	13	13	13	13	13	13	13	13	13	13	13	13	13	13	13
	ROI_22	Correlation coefficient	0.217025	0.161491	-0.077982	0.213837	-0.262962	-0.352542	-0.514365	-0.168488	-0.0664629	0.410334	0.186069	-0.399975	0.398828	-0.0900767	-0.037566	0.430564	0.179161	0.395888	1	-0.0722423	0.0802577	-0.234065	0.514365	0.267664	0.511271	0.225396	0.121873	-0.0505326	-0.0535051	-0.083801	0.308004	-0.0202278	0.216727	-0.0896657	0.416115	0.125875	-0.158933	0.533882	0.143237	0.289367	-0.0549041	0.307062	0.235834	-0.118477	-0.083801	-0.300528	-0.314976
		Sig. (two-tailed)	0.476335	0.598141	0.800097	0.482994	0.385386	0.237425	0.0721147	0.582155	0.829201	0.163722	0.542765	0.175681	0.177039	0.769793	0.903026	0.141913	0.558106	0.180549		0.814572	0.794374	0.441487	0.0721147	0.376627	0.0741421	0.459057	0.691643	0.869777	0.86218	0.785482	0.305932	0.947705	0.476956	0.770818	0.157282	0.681987	0.604027	0.060212	0.640622	0.337592	0.858609	0.30749	0.437943	0.69987	0.785482	0.318423	0.294538
		N	13	13	13	13	13	13	13	13	13	13	13	13	13	13	13	13	13	13	13	13	13	13	13	13	13	13	13	13	13	13	13	13	13	13	13	13	13	13	13	13	13	13	13	13	13	13	13
	ROI_23	Correlation coefficient	-0.0220083	0.0719243	0.254588	0.203297	-0.104396	-0.0879121	0.21978	0.28415	0.296703	0.199389	0.128146	0.479155	-0.161063	0.0828742	.555*	0.0659341	-0.423077	0.0824176	-0.0722423	1	.718**	0.263736	-0.0714286	0.409904	0.0113039	.659*	-0.0339118	-0.31651	.605*	0.335165	0.331497	.725**	0.192308	0.517255	.560*	0.541954	0.412088	-0.0577717	0.0632738	0.492435	0.241758	-0.234883	0.470427	0.43956	0.505495	0.313187	0.043956
		Sig. (two-tailed)	0.943108	0.815375	0.401245	0.505315	0.734304	0.775195	0.470615	0.346765	0.324922	0.513707	0.676525	0.0975809	0.599124	0.787806	0.0490045	0.830542	0.149749	0.788951	0.814572		0.00573043	0.383937	0.816628	0.164208	0.970763	0.0142256	0.912425	0.292063	0.0285506	0.262943	0.268528	0.00502324	0.529068	0.0702565	0.0463459	0.0557223	0.161751	0.851296	0.837296	0.0873491	0.426176	0.439845	0.104734	0.13286	0.0780333	0.297438	0.886619
		N	13	13	13	13	13	13	13	13	13	13	13	13	13	13	13	13	13	13	13	13	13	13	13	13	13	13	13	13	13	13	13	13	13	13	13	13	13	13	13	13	13	13	13	13	13	13	13
	ROI_24	Correlation coefficient	-0.172622	-0.11667	-0.0230228	0.384334	0.163907	-0.361726	-0.0113039	-0.134684	0.152603	0.294278	0.0429844	0.318084	-0.207099	0.039783	.554*	0.175211	-0.129995	0.435202	0.0802577	.718**	1	-0.0791276	-0.129995	0.534847	0.284884	.588*	-0.19186	-0.168605	.924**	0.237383	.614*	.644*	0.378682	0.261581	.678*	0.441461	0.406942	-0.0962158	0.0565975	.606*	0.0847796	-0.124259	0.0594274	0.0565197	0.350422	0.0113039	0.163907
		Sig. (two-tailed)	0.57279	0.704263	0.94049	0.194767	0.592601	0.224568	0.970763	0.660887	0.618688	0.32908	0.889111	0.289538	0.497211	0.897329	0.0495256	0.566957	0.67209	0.137197	0.794374	0.00573043		0.797215	0.67209	0.0596623	0.345467	0.0346271	0.530045	0.581889	6.23607e-06	0.434851	0.0256536	0.0174502	0.201971	0.387979	0.0108299	0.130998	0.167579	0.754522	0.854289	0.0282741	0.78303	0.685879	0.847079	0.854487	0.240455	0.970763	0.592601
		N	13	13	13	13	13	13	13	13	13	13	13	13	13	13	13	13	13	13	13	13	13	13	13	13	13	13	13	13	13	13	13	13	13	13	13	13	13	13	13	13	13	13	13	13	13	13	13
	ROI_25	Correlation coefficient	0.541954	0.542198	.842**	-0.00549451	-0.0824176	0.0659341	0.131868	0.351009	0.379121	0.0115588	0.490298	0.468012	-0.214751	0.215473	0.32967	-0.450549	-0.230769	0.0164835	-0.234065	0.263736	-0.0791276	1	0.208791	0.217332	0.214775	0.225275	-0.0339118	0.152603	-0.186515	0.269231	-0.132599	0.516484	-0.021978	.688**	0.258242	0.338377	0.0604396	0.261348	-0.0577717	0.15956	0.241758	-0.275149	0.217332	0.0384615	0.0879121	0.406593	0.252747
		Sig. (two-tailed)	0.0557223	0.0555901	0.000304439	0.985787	0.788951	0.830542	0.667608	0.239614	0.201406	0.970105	0.0889432	0.106774	0.481082	0.479572	0.271335	0.122332	0.448127	0.957376	0.441487	0.383937	0.797215		0.493622	0.475697	0.481031	0.459305	0.912425	0.618688	0.541781	0.373733	0.665862	0.070749	0.943186	0.00937357	0.394284	0.258109	0.844502	0.388416	0.851296	0.602582	0.426176	0.362905	0.475697	0.900724	0.775195	0.167978	0.404774
		N	13	13	13	13	13	13	13	13	13	13	13	13	13	13	13	13	13	13	13	13	13	13	13	13	13	13	13	13	13	13	13	13	13	13	13	13	13	13	13	13	13	13	13	13	13	13	13
	ROI_26	Correlation coefficient	0.497937	0.431546	0.0979183	0.428571	-0.269231	0.043956	0.120879	0.387224	0.417582	0.517255	0.334294	0.245149	0.295282	0.187848	-0.0714286	.560*	0.373626	0.368132	0.514365	-0.0714286	-0.129995	0.208791	1	0.165062	.599*	0.0824176	-0.0960835	0	-0.350422	0.489011	0.265197	0.302198	0.0714286	-0.0809113	0.538462	0.310867	0.043956	0.484182	.608*	0.184319	0.307692	0.530166	0.415406	0.0164835	-0.296703	0.115385	-0.197802
		Sig. (two-tailed)	0.0833355	0.140906	0.750302	0.143971	0.373733	0.886619	0.694047	0.191147	0.155675	0.0702565	0.264262	0.419512	0.327355	0.538844	0.816628	0.0463459	0.208554	0.215857	0.0721147	0.816628	0.67209	0.493622		0.589961	0.0304813	0.788951	0.75485	1	0.240455	0.0899131	0.381209	0.315608	0.816628	0.792732	0.0576344	0.301223	0.886619	0.0936162	0.0274926	0.546634	0.306447	0.0623628	0.158063	0.957376	0.324922	0.70739	0.517131
		N	13	13	13	13	13	13	13	13	13	13	13	13	13	13	13	13	13	13	13	13	13	13	13	13	13	13	13	13	13	13	13	13	13	13	13	13	13	13	13	13	13	13	13	13	13	13	13
	ROI_27	Correlation coefficient	-0.162534	0.479232	0.364197	0.503439	-0.112792	-.611*	-0.00275103	0.178536	.646*	0.186642	0.372414	0.132507	-0.436813	0.453669	.746**	-0.0467676	-0.338377	0.440165	0.267664	0.409904	0.534847	0.217332	0.165062	1	.574*	0.385145	-.642*	-0.410332	0.509378	0.305365	0.412175	.685**	0.294361	0.199663	0.459423	0.431129	0.275103	-0.0633609	0.19697	0.451791	0.0247593	-0.275528	0.0661157	-0.0715269	-0.189821	-0.382394	-0.134801
		Sig. (two-tailed)	0.595746	0.0975196	0.221183	0.0794514	0.713712	0.0266111	0.992883	0.559503	0.0169538	0.541502	0.210152	0.666081	0.135584	0.119448	0.00344085	0.879413	0.258109	0.132265	0.376627	0.164208	0.0596623	0.475697	0.589961		0.0400315	0.193747	0.0179043	0.163725	0.0754022	0.310309	0.161654	0.00977675	0.328938	0.513115	0.114249	0.141332	0.362988	0.837075	0.518932	0.121179	0.936009	0.362218	0.830082	0.816379	0.534509	0.197222	0.66061
		N	13	13	13	13	13	13	13	13	13	13	13	13	13	13	13	13	13	13	13	13	13	13	13	13	13	13	13	13	13	13	13	13	13	13	13	13	13	13	13	13	13	13	13	13	13	13	13
	ROI_28	Correlation coefficient	0.243369	0.398384	0.166915	.746**	-0.0113039	-0.288251	-0.192167	0.0974312	0.406942	0.433986	0.335278	-0.0573125	-0.110453	0	0.186515	0.327814	0.0791276	.814**	0.511271	0.0113039	0.284884	0.214775	.599*	.574*	1	0.389986	-0.284884	0.0697674	0.156977	0.339118	.631*	0.440854	.627*	0.0862027	.701**	0.130174	0	0.548996	0.356564	0.138664	0.248687	0.303745	0.0792365	-0.271295	0	-0.0226079	0.118691
		Sig. (two-tailed)	0.423003	0.177566	0.585734	0.00340541	0.970763	0.339544	0.529375	0.751509	0.167579	0.138423	0.262772	0.852466	0.719433	1	0.541781	0.274205	0.797215	0.000709891	0.0741421	0.970763	0.345467	0.481031	0.0304813	0.0400315		0.187726	0.345467	0.82083	0.608544	0.257001	0.0207846	0.131591	0.0217162	0.779469	0.00761726	0.671661	1	0.0520043	0.23174	0.65143	0.412617	0.313014	0.796941	0.369938	1	0.94156	0.69935
		N	13	13	13	13	13	13	13	13	13	13	13	13	13	13	13	13	13	13	13	13	13	13	13	13	13	13	13	13	13	13	13	13	13	13	13	13	13	13	13	13	13	13	13	13	13	13	13
	ROI_29	Correlation coefficient	0.0742779	0.24067	0.0391673	0.521978	0.203297	-0.153846	0.137363	-0.103074	0.230769	0.274521	0.504227	0.234006	-0.328837	-0.298347	0.313187	0.126374	-0.131868	0.384615	0.225396	.659*	.588*	0.225275	0.0824176	0.385145	0.389986	1	-0.237383	-0.0508678	0.435202	0.291209	.751**	.659*	.742**	0.210947	.676*	0.288859	0.340659	0.390647	0.261348	0.401651	0.351648	0.120797	0.233838	0.428571	0.423077	0.423077	0.241758
		Sig. (two-tailed)	0.809431	0.428326	0.898911	0.0672917	0.505315	0.615799	0.654517	0.73756	0.448127	0.364047	0.0789056	0.441605	0.272622	0.322119	0.297438	0.680785	0.667608	0.194413	0.459057	0.0142256	0.0346271	0.459305	0.788951	0.193747	0.187726		0.434851	0.86892	0.137197	0.334386	0.00306447	0.0142256	0.00370131	0.489067	0.0112252	0.33848	0.254706	0.186914	0.388416	0.17371	0.2387	0.694246	0.441943	0.143971	0.149749	0.149749	0.426176
		N	13	13	13	13	13	13	13	13	13	13	13	13	13	13	13	13	13	13	13	13	13	13	13	13	13	13	13	13	13	13	13	13	13	13	13	13	13	13	13	13	13	13	13	13	13	13	13
	ROI_30	Correlation coefficient	0.376374	-0.395538	0.0201449	-0.480418	-0.0395638	0.452158	-0.45781	-0.0601781	-.673*	-0.0475601	-0.490022	-0.280831	.697**	-0.403513	-0.508678	0.163907	0.0508678	-0.192167	0.121873	-0.0339118	-0.19186	-0.0339118	-0.0960835	-.642*	-0.284884	-0.237383	1	0.354651	-0.284884	-0.293903	-0.38078	-0.480418	-0.254339	0.398316	-0.0847796	-0.158473	-0.254339	0.376374	-0.413162	-0.178282	-0.197819	0.0759361	0.198091	-0.0621717	0.542589	0.293903	0.0960835
		Sig. (two-tailed)	0.204961	0.180969	0.947919	0.0965745	0.897892	0.120839	0.115691	0.845168	0.0117731	0.877383	0.089151	0.35267	0.00807421	0.171536	0.075872	0.592601	0.86892	0.529375	0.691643	0.912425	0.530045	0.912425	0.75485	0.0179043	0.345467	0.434851		0.234434	0.345467	0.329727	0.199278	0.0965745	0.401721	0.177647	0.78303	0.605088	0.401721	0.204961	0.160551	0.56007	0.517094	0.80525	0.516506	0.840097	0.0553792	0.329727	0.75485
		N	13	13	13	13	13	13	13	13	13	13	13	13	13	13	13	13	13	13	13	13	13	13	13	13	13	13	13	13	13	13	13	13	13	13	13	13	13	13	13	13	13	13	13	13	13	13	13
	ROI_31	Correlation coefficient	0.415992	-0.315861	0.14677	-0.0847796	0.384334	0.367378	0.0565197	-0.134684	-0.542589	-0.511271	-0.0487156	0	0.46252	-0.181865	-0.367378	0.00565197	0.0339118	0.101736	-0.0505326	-0.31651	-0.168605	0.152603	0	-0.410332	0.0697674	-0.0508678	0.354651	1	-0.255814	-0.418246	0.0284164	-0.226079	0.101736	-0.0326976	-0.0678237	-0.203751	-0.406942	0.246199	-0.169793	-0.350905	0.265643	0.0345164	-0.382033	-0.378682	0.180863	0.0678237	0.406942
		Sig. (two-tailed)	0.157418	0.293109	0.632315	0.78303	0.194767	0.216871	0.854487	0.660887	0.0553792	0.0741421	0.874425	1	0.111514	0.552079	0.216871	0.98538	0.912425	0.740862	0.869777	0.292063	0.581889	0.618688	1	0.163725	0.82083	0.86892	0.234434		0.398902	0.154951	0.926579	0.457661	0.740862	0.91555	0.825752	0.504343	0.167579	0.417459	0.579193	0.239763	0.38038	0.910869	0.19768	0.201971	0.554309	0.825752	0.167579
		N	13	13	13	13	13	13	13	13	13	13	13	13	13	13	13	13	13	13	13	13	13	13	13	13	13	13	13	13	13	13	13	13	13	13	13	13	13	13	13	13	13	13	13	13	13	13	13
	ROI_32	Correlation coefficient	-0.339585	-0.170736	-0.054679	0.322162	0.0395638	-0.418246	-0.0621717	-0.143281	0.141299	0.19024	-0.04585	0.240712	-0.345164	0.079566	.593*	-0.0282599	-0.282599	0.356074	-0.0535051	.605*	.924**	-0.186515	-0.350422	0.509378	0.156977	0.435202	-0.284884	-0.255814	1	0.0791276	0.44898	0.51433	0.31651	0.1189	0.469114	0.348075	0.276947	-0.348075	-0.104705	0.486739	0.0904316	-0.269228	-0.0113195	-0.107387	0.299555	-0.135647	0.0395638
		Sig. (two-tailed)	0.256305	0.577055	0.859183	0.283052	0.897892	0.154951	0.840097	0.640517	0.645193	0.53359	0.881764	0.428241	0.248069	0.796112	0.0325059	0.926982	0.349518	0.232429	0.86218	0.0285506	6.23607e-06	0.541781	0.240455	0.0754022	0.608544	0.137197	0.345467	0.398902		0.797215	0.123801	0.0721377	0.292063	0.698844	0.10584	0.243837	0.35965	0.243837	0.733541	0.0916428	0.768908	0.373738	0.970723	0.726947	0.32007	0.658594	0.897892
		N	13	13	13	13	13	13	13	13	13	13	13	13	13	13	13	13	13	13	13	13	13	13	13	13	13	13	13	13	13	13	13	13	13	13	13	13	13	13	13	13	13	13	13	13	13	13	13
	ROI_33	Correlation coefficient	0.200825	0.547731	-0.0223813	0.510989	0.197802	0.208791	0.208791	0.312008	.560*	0.453681	0.373295	0.526513	-0.248305	-0.0718243	0.00549451	0.423077	0.175824	0.384615	-0.083801	0.335165	0.237383	0.269231	0.489011	0.305365	0.339118	0.291209	-0.293903	-0.418246	0.0791276	1	0.337022	.555*	0.291209	0.130036	0.543956	0.514443	.813**	0.275103	.757**	0.352132	-0.0549451	0.496611	0.547456	0.274725	0.0549451	0.532967	-0.159341
		Sig. (two-tailed)	0.510614	0.0526588	0.942145	0.0743289	0.517131	0.493622	0.493622	0.299358	0.0463459	0.119436	0.20899	0.0645287	0.413358	0.815628	0.985787	0.149749	0.56558	0.194413	0.785482	0.262943	0.434851	0.373733	0.0899131	0.310309	0.257001	0.334386	0.329727	0.154951	0.797215		0.260142	0.0490045	0.334386	0.671992	0.0546465	0.0720638	0.000723608	0.362988	0.00276138	0.238009	0.858504	0.0842912	0.0528019	0.363675	0.858504	0.0607365	0.603088
		N	13	13	13	13	13	13	13	13	13	13	13	13	13	13	13	13	13	13	13	13	13	13	13	13	13	13	13	13	13	13	13	13	13	13	13	13	13	13	13	13	13	13	13	13	13	13	13
	ROI_34	Correlation coefficient	-0.199172	-0.0333797	-0.348832	.657*	0.375696	-0.303872	0.132599	-0.277321	0.160223	0.339967	0.383767	0.0448195	-0.195696	-0.3	0.132599	0.419896	0.209948	.691**	0.308004	0.331497	.614*	-0.132599	0.265197	0.412175	.631*	.751**	-0.38078	0.0284164	0.44898	0.337022	1	0.464095	.785**	-0.130757	.669*	0.0165977	0.298347	0.323654	0.536657	0.18534	0.198898	0.445377	-0.0442604	0.259672	0.215473	0.165748	0.342547
		Sig. (two-tailed)	0.514174	0.913794	0.242742	0.014601	0.205843	0.312801	0.665862	0.358975	0.601055	0.255736	0.195483	0.884405	0.521693	0.319315	0.665862	0.153161	0.491176	0.00896452	0.305932	0.268528	0.0256536	0.665862	0.381209	0.161654	0.0207846	0.00306447	0.199278	0.926579	0.123801	0.260142		0.11014	0.00149483	0.670267	0.0124891	0.957081	0.322119	0.280701	0.0586403	0.544375	0.514764	0.127216	0.885839	0.391576	0.479572	0.588393	0.251913
		N	13	13	13	13	13	13	13	13	13	13	13	13	13	13	13	13	13	13	13	13	13	13	13	13	13	13	13	13	13	13	13	13	13	13	13	13	13	13	13	13	13	13	13	13	13	13	13
	ROI_35	Correlation coefficient	0.233838	0.5256	0.461615	.577*	-0.0659341	-0.192308	0.379121	0.39001	.720**	0.338094	0.437368	.705**	-0.436212	0.375696	.720**	0.043956	-0.21978	0.296703	-0.0202278	.725**	.644*	0.516484	0.302198	.685**	0.440854	.659*	-0.480418	-0.226079	0.51433	.555*	0.464095	1	0.324176	0.366991	.742**	.704**	0.43956	0.0467676	0.280605	.649*	0.456044	-0.181196	0.302614	0.186813	0.0384615	0.21978	0.0604396
		Sig. (two-tailed)	0.441943	0.0650784	0.112309	0.0389926	0.830542	0.529068	0.201406	0.187697	0.00553612	0.258533	0.13503	0.00713949	0.136184	0.205843	0.00553612	0.886619	0.470615	0.324922	0.947705	0.00502324	0.0174502	0.070749	0.315608	0.00977675	0.131591	0.0142256	0.0965745	0.457661	0.0721377	0.0490045	0.11014		0.279882	0.217393	0.00370131	0.00720314	0.13286	0.879413	0.353073	0.0163392	0.117283	0.553568	0.314909	0.541124	0.900724	0.470615	0.844502
		N	13	13	13	13	13	13	13	13	13	13	13	13	13	13	13	13	13	13	13	13	13	13	13	13	13	13	13	13	13	13	13	13	13	13	13	13	13	13	13	13	13	13	13	13	13	13	13
	ROI_36	Correlation coefficient	0.00275103	0.204708	-0.207027	.758**	0.412088	0.0164835	-0.0659341	-0.164361	0.10989	0.138705	0.320365	-0.100288	-0.322126	-0.541445	-0.0714286	0.296703	-0.0934066	.687**	0.216727	0.192308	0.378682	-0.021978	0.0714286	0.294361	.627*	.742**	-0.254339	0.101736	0.31651	0.291209	.785**	0.324176	1	-0.0953598	0.521978	-0.0220083	0.252747	0.508941	0.363137	-0.0110041	0.225275	0.389235	0.0577717	0.032967	0.428571	0.335165	0.203297
		Sig. (two-tailed)	0.992883	0.5023	0.497362	0.00266608	0.161751	0.957376	0.830542	0.591562	0.72081	0.651332	0.2859	0.744437	0.28311	0.0559982	0.816628	0.324922	0.7615	0.0095095	0.476956	0.529068	0.201971	0.943186	0.816628	0.328938	0.0217162	0.00370131	0.401721	0.740862	0.292063	0.334386	0.00149483	0.279882		0.756647	0.0672917	0.943108	0.404774	0.0756948	0.222632	0.971539	0.459305	0.188652	0.851296	0.914856	0.143971	0.262943	0.505315
		N	13	13	13	13	13	13	13	13	13	13	13	13	13	13	13	13	13	13	13	13	13	13	13	13	13	13	13	13	13	13	13	13	13	13	13	13	13	13	13	13	13	13	13	13	13	13	13
	ROI_37	Correlation coefficient	0.325538	0.17604	.665*	-0.205168	-0.0693526	-0.0520144	-0.245624	0.142116	0.0895804	0.159574	0.0205115	0.140651	-0.0282356	0.058114	0.352542	-0.294748	-0.228286	-0.0231175	-0.0896657	0.517255	0.261581	.688**	-0.0809113	0.199663	0.0862027	0.210947	0.398316	-0.0326976	0.1189	0.130036	-0.130757	0.366991	-0.0953598	1	0.314976	0.244515	0.109808	0.295154	-0.368943	0.29226	-0.124257	-0.38824	0.215578	0.144485	0.436343	0.338094	0.355432
		Sig. (two-tailed)	0.277749	0.565096	0.0131246	0.501318	0.82188	0.865988	0.418584	0.643265	0.77103	0.602549	0.946972	0.646726	0.927045	0.850424	0.237425	0.328272	0.453164	0.940245	0.770818	0.0702565	0.387979	0.00937357	0.792732	0.513115	0.779469	0.489067	0.177647	0.91555	0.698844	0.671992	0.670267	0.217393	0.756647		0.294538	0.420754	0.72101	0.327575	0.21477	0.332563	0.685885	0.189885	0.479352	0.637684	0.136052	0.258533	0.233333
		N	13	13	13	13	13	13	13	13	13	13	13	13	13	13	13	13	13	13	13	13	13	13	13	13	13	13	13	13	13	13	13	13	13	13	13	13	13	13	13	13	13	13	13	13	13	13	13
	ROI_38	Correlation coefficient	0.379643	0.309828	0.156669	.632*	-0.0384615	-0.153846	-0.0769231	0.128146	0.357143	.639*	0.353795	0.403939	-0.0201329	-0.0607744	0.318681	0.428571	0.0824176	.670*	0.416115	.560*	.678*	0.258242	0.538462	0.459423	.701**	.676*	-0.0847796	-0.0678237	0.469114	0.543956	.669*	.742**	0.521978	0.314976	1	.569*	0.346154	0.473178	0.376892	.600*	0.32967	0.295282	0.448419	0.032967	0.302198	0.335165	0.0549451
		Sig. (two-tailed)	0.200735	0.302928	0.609255	0.020516	0.900724	0.615799	0.802763	0.676525	0.23093	0.0188081	0.235646	0.171041	0.94795	0.84365	0.288583	0.143971	0.788951	0.0121662	0.157282	0.0463459	0.0108299	0.394284	0.0576344	0.114249	0.00761726	0.0112252	0.78303	0.825752	0.10584	0.0546465	0.0124891	0.00370131	0.0672917	0.294538		0.0422067	0.246625	0.102442	0.204287	0.0302662	0.271335	0.327355	0.124328	0.914856	0.315608	0.262943	0.858504
		N	13	13	13	13	13	13	13	13	13	13	13	13	13	13	13	13	13	13	13	13	13	13	13	13	13	13	13	13	13	13	13	13	13	13	13	13	13	13	13	13	13	13	13	13	13	13	13
	ROI_39	Correlation coefficient	0.512397	.554*	0.453846	0.297112	-0.148556	0.0935352	0.0852821	0.430996	0.418157	0.195323	0.308253	.739**	0	0.345784	0.409904	0.176066	-0.261348	0.156809	0.125875	0.541954	0.441461	0.338377	0.310867	0.431129	0.130174	0.288859	-0.158473	-0.203751	0.348075	0.514443	0.0165977	.704**	-0.0220083	0.244515	.569*	1	0.53095	0.0123967	0.245179	.769**	0.189821	-0.100803	.592*	-0.123797	0.00550207	0.121046	-0.500688
		Sig. (two-tailed)	0.0734	0.0494601	0.119286	0.324224	0.628132	0.76118	0.781772	0.141469	0.155048	0.522503	0.305521	0.00388283	1	0.247164	0.164208	0.565036	0.388416	0.608932	0.681987	0.0557223	0.130998	0.258109	0.301223	0.141332	0.671661	0.33848	0.605088	0.504343	0.243837	0.0720638	0.957081	0.00720314	0.943108	0.420754	0.0422067		0.0619046	0.967938	0.419454	0.00214159	0.534509	0.743165	0.0329372	0.686995	0.985767	0.693645	0.0813774
		N	13	13	13	13	13	13	13	13	13	13	13	13	13	13	13	13	13	13	13	13	13	13	13	13	13	13	13	13	13	13	13	13	13	13	13	13	13	13	13	13	13	13	13	13	13	13	13
	ROI_40	Correlation coefficient	0.00550207	0.365154	-0.156669	0.274725	0.505495	0.164835	0.126374	-0.0306436	0.263736	0.18494	0.312008	0.448511	-0.275149	-0.187848	0.00549451	0.296703	0.10989	0.208791	-0.158933	0.412088	0.406942	0.0604396	0.043956	0.275103	0	0.340659	-0.254339	-0.406942	0.276947	.813**	0.298347	0.43956	0.252747	0.109808	0.346154	0.53095	1	0.10729	.586*	0.489684	-0.362637	0.322126	0.354883	0.340659	0.131868	0.423077	-0.159341
		Sig. (two-tailed)	0.985767	0.21988	0.609255	0.363675	0.0780333	0.590479	0.680785	0.92084	0.383937	0.54526	0.299358	0.124241	0.362905	0.538844	0.985787	0.324922	0.72081	0.493622	0.604027	0.161751	0.167579	0.844502	0.886619	0.362988	1	0.254706	0.401721	0.167579	0.35965	0.000723608	0.322119	0.13286	0.404774	0.72101	0.246625	0.0619046		0.727186	0.0353369	0.089405	0.223316	0.28311	0.234106	0.254706	0.667608	0.149749	0.603088
		N	13	13	13	13	13	13	13	13	13	13	13	13	13	13	13	13	13	13	13	13	13	13	13	13	13	13	13	13	13	13	13	13	13	13	13	13	13	13	13	13	13	13	13	13	13	13	13
	ROI_41	Correlation coefficient	.587*	0.354576	0.0700379	0.313618	0.225585	0.244842	-0.365888	-0.0864782	-0.07978	0.334219	0.234328	-0.221775	0.228487	-0.511761	-0.390647	0.409904	0.277854	0.404402	0.533882	-0.0577717	-0.0962158	0.261348	0.484182	-0.0633609	0.548996	0.390647	0.376374	0.246199	-0.348075	0.275103	0.323654	0.0467676	0.508941	0.295154	0.473178	0.0123967	0.10729	1	0.227273	0.0688705	-0.0275103	0.504015	0.263085	0.0852821	0.310867	0.484182	0.176066
		Sig. (two-tailed)	0.0350236	0.23454	0.820145	0.296738	0.458671	0.420114	0.218885	0.778779	0.795574	0.264377	0.440959	0.466494	0.452755	0.0738185	0.186914	0.164208	0.358012	0.170504	0.060212	0.851296	0.754522	0.388416	0.0936162	0.837075	0.0520043	0.186914	0.204961	0.417459	0.243837	0.362988	0.280701	0.879413	0.0756948	0.327575	0.102442	0.967938	0.727186		0.455225	0.8231	0.928914	0.0790527	0.385155	0.781772	0.301223	0.0936162	0.565036
		N	13	13	13	13	13	13	13	13	13	13	13	13	13	13	13	13	13	13	13	13	13	13	13	13	13	13	13	13	13	13	13	13	13	13	13	13	13	13	13	13	13	13	13	13	13	13	13
	ROI_42	Correlation coefficient	-0.00550964	0.274242	-0.355793	0.495186	0.280605	0.126548	0.310867	0.118559	0.302614	0.227153	0.509106	0.309648	0.0268808	-0.179808	-0.250344	.583*	0.277854	0.492435	0.143237	0.0632738	0.0565975	-0.0577717	.608*	0.19697	0.356564	0.261348	-0.413162	-0.169793	-0.104705	.757**	0.536657	0.280605	0.363137	-0.368943	0.376892	0.245179	.586*	0.227273	1	0.0385675	-0.00275103	.766**	0.38292	0.261348	-0.0935352	0.275103	-0.220083
		Sig. (two-tailed)	0.985748	0.364553	0.232825	0.085326	0.353073	0.680367	0.301223	0.699672	0.314909	0.455469	0.0755845	0.303223	0.930537	0.556662	0.409407	0.0364209	0.358012	0.0873491	0.640622	0.837296	0.854289	0.851296	0.0274926	0.518932	0.23174	0.388416	0.160551	0.579193	0.733541	0.00276138	0.0586403	0.353073	0.222632	0.21477	0.204287	0.419454	0.0353369	0.455225		0.900452	0.992883	0.0022598	0.196554	0.388416	0.76118	0.362988	0.469989
		N	13	13	13	13	13	13	13	13	13	13	13	13	13	13	13	13	13	13	13	13	13	13	13	13	13	13	13	13	13	13	13	13	13	13	13	13	13	13	13	13	13	13	13	13	13	13	13
	ROI_43	Correlation coefficient	0.298898	0.419674	0.23953	0.18707	-0.0852821	-0.29161	-0.0632738	-0.0278962	0.368639	0.51652	0.25525	0.488184	-0.198246	0.298758	.553*	0.0852821	0.140303	0.0550207	0.289367	0.492435	.606*	0.15956	0.184319	0.451791	0.138664	0.401651	-0.178282	-0.350905	0.486739	0.352132	0.18534	.649*	-0.0110041	0.29226	.600*	.769**	0.489684	0.0688705	0.0385675	1	0.0082531	-0.157925	0.256198	0.101788	-0.143054	0.0302614	-0.189821
		Sig. (two-tailed)	0.321183	0.153401	0.430583	0.540557	0.781772	0.33369	0.837296	0.92792	0.215177	0.0707258	0.399978	0.0905404	0.516173	0.321422	0.0499924	0.781772	0.647549	0.858311	0.337592	0.0873491	0.0282741	0.602582	0.546634	0.121179	0.65143	0.17371	0.56007	0.239763	0.0916428	0.238009	0.544375	0.0163392	0.971539	0.332563	0.0302662	0.00214159	0.089405	0.8231	0.900452		0.978652	0.606354	0.398169	0.740732	0.641053	0.921824	0.534509
		N	13	13	13	13	13	13	13	13	13	13	13	13	13	13	13	13	13	13	13	13	13	13	13	13	13	13	13	13	13	13	13	13	13	13	13	13	13	13	13	13	13	13	13	13	13	13	13
	ROI_44	Correlation coefficient	0.321871	0.143849	0.265778	0.478022	-0.373626	0.17033	0.543956	0.537657	0.384615	0.0664629	0.0529299	0.445726	-0.114086	0.287297	0.302198	0.0714286	-0.230769	0.010989	-0.0549041	0.241758	0.0847796	0.241758	0.307692	0.0247593	0.248687	0.351648	-0.197819	0.265643	0.0904316	-0.0549451	0.198898	0.456044	0.225275	-0.124257	0.32967	0.189821	-0.362637	-0.0275103	-0.00275103	0.0082531	1	-0.14093	0.10729	-0.032967	0	0.142857	0.0769231
		Sig. (two-tailed)	0.283513	0.639181	0.380128	0.0984901	0.208554	0.577975	0.0546465	0.0580817	0.194413	0.829201	0.863649	0.126882	0.710554	0.341215	0.315608	0.816628	0.448127	0.971578	0.858609	0.426176	0.78303	0.426176	0.306447	0.936009	0.412617	0.2387	0.517094	0.38038	0.768908	0.858504	0.514764	0.117283	0.459305	0.685885	0.271335	0.534509	0.223316	0.928914	0.992883	0.978652		0.646066	0.727186	0.914856	1	0.641516	0.802763
		N	13	13	13	13	13	13	13	13	13	13	13	13	13	13	13	13	13	13	13	13	13	13	13	13	13	13	13	13	13	13	13	13	13	13	13	13	13	13	13	13	13	13	13	13	13	13	13
	ROI_45	Correlation coefficient	0.0873625	-0.0236513	-.615*	0.288571	0.295282	0.255016	-0.107375	-0.207555	-0.167774	0.356475	0.268801	-0.0714534	0.303279	-.621*	-.685**	.651*	0.543587	0.510033	0.307062	-0.234883	-0.124259	-0.275149	0.530166	-0.275528	0.303745	0.120797	0.0759361	0.0345164	-0.269228	0.496611	0.445377	-0.181196	0.389235	-0.38824	0.295282	-0.100803	0.322126	0.504015	.766**	-0.157925	-0.14093	1	0.329289	0.14093	0.14093	0.42279	-0.100664
		Sig. (two-tailed)	0.776569	0.938868	0.0252631	0.338983	0.327355	0.400425	0.726977	0.496242	0.583778	0.231867	0.374526	0.816565	0.313794	0.0235528	0.00985025	0.0159638	0.0548435	0.0749647	0.30749	0.439845	0.685879	0.362905	0.0623628	0.362218	0.313014	0.694246	0.80525	0.910869	0.373738	0.0842912	0.127216	0.553568	0.188652	0.189885	0.327355	0.743165	0.28311	0.0790527	0.0022598	0.606354	0.646066		0.271922	0.646066	0.646066	0.150054	0.743508
		N	13	13	13	13	13	13	13	13	13	13	13	13	13	13	13	13	13	13	13	13	13	13	13	13	13	13	13	13	13	13	13	13	13	13	13	13	13	13	13	13	13	13	13	13	13	13	13
	ROI_46	Correlation coefficient	0.374656	0.378122	0.159686	0.167813	-0.3989	0.272352	-0.145805	0.479815	0.214581	0.355921	0.253855	0.341728	0.235207	-0.157678	-0.0687759	0.31912	-0.272352	0.21183	0.235834	0.470427	0.0594274	0.217332	0.415406	0.0661157	0.0792365	0.233838	0.198091	-0.382033	-0.0113195	0.547456	-0.0442604	0.302614	0.0577717	0.215578	0.448419	.592*	0.354883	0.263085	0.38292	0.256198	0.10729	0.329289	1	0.121046	0.382394	0.437414	-.597*
		Sig. (two-tailed)	0.207203	0.202694	0.602291	0.583689	0.176953	0.368001	0.63458	0.0970543	0.481437	0.232644	0.402647	0.253122	0.439198	0.606924	0.82334	0.287883	0.368001	0.487209	0.437943	0.104734	0.847079	0.475697	0.158063	0.830082	0.796941	0.441943	0.516506	0.19768	0.970723	0.0528019	0.885839	0.314909	0.851296	0.479352	0.124328	0.0329372	0.234106	0.385155	0.196554	0.398169	0.727186	0.271922		0.693645	0.197222	0.134984	0.0312348
		N	13	13	13	13	13	13	13	13	13	13	13	13	13	13	13	13	13	13	13	13	13	13	13	13	13	13	13	13	13	13	13	13	13	13	13	13	13	13	13	13	13	13	13	13	13	13	13
	ROI_7	Correlation coefficient	-0.277854	-0.0248969	-0.260183	-0.0989011	0.115385	-0.0164835	0.43956	-0.0640731	0.175824	0.242734	0.161576	0.0863594	-0.221462	-0.149174	0.0549451	0.0934066	0.252747	-0.351648	-0.118477	0.43956	0.0565197	0.0384615	0.0164835	-0.0715269	-0.271295	0.428571	-0.0621717	-0.378682	-0.107387	0.274725	0.259672	0.186813	0.032967	0.144485	0.032967	-0.123797	0.340659	0.0852821	0.261348	0.101788	-0.032967	0.14093	0.121046	1	0.0769231	0.428571	0.307692
		Sig. (two-tailed)	0.358012	0.935654	0.390612	0.747868	0.70739	0.957376	0.13286	0.835266	0.56558	0.424253	0.597947	0.779077	0.46714	0.626687	0.858504	0.7615	0.404774	0.2387	0.69987	0.13286	0.854487	0.900724	0.957376	0.816379	0.369938	0.143971	0.840097	0.201971	0.726947	0.363675	0.391576	0.541124	0.914856	0.637684	0.914856	0.686995	0.254706	0.781772	0.388416	0.740732	0.914856	0.646066	0.693645		0.802763	0.143971	0.306447
		N	13	13	13	13	13	13	13	13	13	13	13	13	13	13	13	13	13	13	13	13	13	13	13	13	13	13	13	13	13	13	13	13	13	13	13	13	13	13	13	13	13	13	13	13	13	13	13
	ROI_8	Correlation coefficient	0.0715269	-0.298762	-0.0195837	0.0274725	0.197802	0.313187	-0.296703	-0.0557157	-0.417582	-0.0635732	-0.0975025	-0.0473584	0.20804	-.663*	-0.225275	0.104396	-0.379121	0.313187	-0.083801	0.505495	0.350422	0.0879121	-0.296703	-0.189821	0	0.423077	0.542589	0.180863	0.299555	0.0549451	0.215473	0.0384615	0.428571	0.436343	0.302198	0.00550207	0.131868	0.310867	-0.0935352	-0.143054	0	0.14093	0.382394	0.0769231	1	.560*	0.192308
		Sig. (two-tailed)	0.816379	0.321414	0.949368	0.929012	0.517131	0.297438	0.324922	0.856538	0.155675	0.836535	0.751332	0.8779	0.495214	0.013514	0.459305	0.734304	0.201406	0.297438	0.785482	0.0780333	0.240455	0.775195	0.324922	0.534509	1	0.149749	0.0553792	0.554309	0.32007	0.858504	0.479572	0.900724	0.143971	0.136052	0.315608	0.985767	0.667608	0.301223	0.76118	0.641053	1	0.646066	0.197222	0.802763		0.0463459	0.529068
		N	13	13	13	13	13	13	13	13	13	13	13	13	13	13	13	13	13	13	13	13	13	13	13	13	13	13	13	13	13	13	13	13	13	13	13	13	13	13	13	13	13	13	13	13	13	13	13
	ROI_9	Correlation coefficient	0.387896	0.168745	-0.0195837	0.126374	0.285714	.560*	0.137363	0.0724304	0	0.251403	0.220077	0.373295	-0.0872424	-.569*	-0.335165	0.137363	0.159341	0.0714286	-0.300528	0.313187	0.0113039	0.406593	0.115385	-0.382394	-0.0226079	0.423077	0.293903	0.0678237	-0.135647	0.532967	0.165748	0.21978	0.335165	0.338094	0.335165	0.121046	0.423077	0.484182	0.275103	0.0302614	0.142857	0.42279	0.437414	0.428571	.560*	1	0.28022
		Sig. (two-tailed)	0.190311	0.58157	0.949368	0.680785	0.344	0.0463459	0.654517	0.814096	1	0.407362	0.470001	0.20899	0.776869	0.0423819	0.262943	0.654517	0.603088	0.816628	0.318423	0.297438	0.970763	0.167978	0.70739	0.197222	0.94156	0.149749	0.329727	0.825752	0.658594	0.0607365	0.588393	0.470615	0.262943	0.258533	0.262943	0.693645	0.149749	0.0936162	0.362988	0.921824	0.641516	0.150054	0.134984	0.143971	0.0463459		0.353764
		N	13	13	13	13	13	13	13	13	13	13	13	13	13	13	13	13	13	13	13	13	13	13	13	13	13	13	13	13	13	13	13	13	13	13	13	13	13	13	13	13	13	13	13	13	13	13	13
	ROI_10	Correlation coefficient	-0.126548	-0.34579	0.00279767	-0.0659341	0.434066	-0.104396	0.203297	-0.351009	-0.137363	-0.00288969	-0.0557157	-0.0891451	-0.20804	-0.165748	0.0659341	-0.214286	0.313187	-0.00549451	-0.314976	0.043956	0.163907	0.252747	-0.197802	-0.134801	0.118691	0.241758	0.0960835	0.406942	0.0395638	-0.159341	0.342547	0.0604396	0.203297	0.355432	0.0549451	-0.500688	-0.159341	0.176066	-0.220083	-0.189821	0.0769231	-0.100664	-.597*	0.307692	0.192308	0.28022	1
		Sig. (two-tailed)	0.680367	0.247156	0.992763	0.830542	0.138342	0.734304	0.505315	0.239614	0.654517	0.992525	0.856538	0.772117	0.495214	0.588393	0.830542	0.482054	0.297438	0.985787	0.294538	0.886619	0.592601	0.404774	0.517131	0.66061	0.69935	0.426176	0.75485	0.167579	0.897892	0.603088	0.251913	0.844502	0.505315	0.233333	0.858504	0.0813774	0.603088	0.565036	0.469989	0.534509	0.802763	0.743508	0.0312348	0.306447	0.529068	0.353764
		N	13	13	13	13	13	13	13	13	13	13	13	13	13	13	13	13	13	13	13	13	13	13	13	13	13	13	13	13	13	13	13	13	13	13	13	13	13	13	13	13	13	13	13	13	13	13	13
	ROI_11	Correlation coefficient	-0.0220083	0.0387285	-0.123097	0.203297	0.247253	-0.0934066	0.324176	-0.0445726	0.164835	0.262962	0.156004	0.15879	0.0201329	-0.0220998	0.208791	0.434066	0.214286	-0.00549451	0.271631	.593*	0.452158	0	0.236264	0.250344	0.107387	.632*	-0.0339118	-0.141299	0.152603	0.302198	.558*	0.456044	0.230769	0.225396	0.450549	0.21183	0.417582	0.308116	0.327373	0.431912	0.0384615	0.134219	0.10729	.742**	0.115385	0.225275	0.274725
		Sig. (two-tailed)	0.943108	0.900038	0.688684	0.505315	0.415405	0.7615	0.279882	0.885038	0.590479	0.385386	0.610795	0.604358	0.94795	0.942872	0.493622	0.138342	0.482054	0.985787	0.369321	0.0325244	0.120839	1	0.437084	0.409407	0.726947	0.020516	0.912425	0.645193	0.618688	0.315608	0.0475037	0.117283	0.448127	0.459057	0.122332	0.487209	0.155675	0.305747	0.27489	0.140531	0.900724	0.661995	0.727186	0.00370131	0.70739	0.459305	0.363675
		N	13	13	13	13	13	13	13	13	13	13	13	13	13	13	13	13	13	13	13	13	13	13	13	13	13	13	13	13	13	13	13	13	13	13	13	13	13	13	13	13	13	13	13	13	13	13	13
	ROI_12	Correlation coefficient	-0.173315	0.152147	-0.279767	0.225275	-0.00549451	-0.340659	-0.0164835	-0.314794	0.164835	0.523034	0.44294	-0.0501441	-0.295282	-0.348072	0.181319	0.126374	0.175824	0.126374	0.395888	0.467033	0.350422	-0.0714286	0.0934066	0.217332	0.146951	.786**	-0.186515	-0.423898	0.237383	0.21978	.580*	0.335165	0.467033	0.037566	0.434066	0.0742779	0.302198	0.31912	0.255846	0.404402	0.0549451	0.255016	0.26685	.676*	0.186813	0.307692	0.0714286
		Sig. (two-tailed)	0.571227	0.619749	0.354576	0.459305	0.985787	0.254706	0.957376	0.294833	0.590479	0.0666411	0.129561	0.87077	0.327355	0.243841	0.553295	0.680785	0.56558	0.680785	0.180549	0.107609	0.240455	0.816628	0.7615	0.475697	0.63189	0.00145419	0.541781	0.148876	0.434851	0.470615	0.0376712	0.262943	0.107609	0.903026	0.138342	0.809431	0.315608	0.287883	0.39884	0.170504	0.858504	0.400425	0.378136	0.0112252	0.541124	0.306447	0.816628
		N	13	13	13	13	13	13	13	13	13	13	13	13	13	13	13	13	13	13	13	13	13	13	13	13	13	13	13	13	13	13	13	13	13	13	13	13	13	13	13	13	13	13	13	13	13	13	13
	ROI_47	Correlation coefficient	0.0948471	0.443209	0.316315	0.119789	0.228434	0.0529299	0.459655	0.146893	0.456869	0.0571393	0.358757	.593*	-0.551212	0.13726	0.468012	-0.206148	-0.150432	-0.253506	-0.356022	.663*	0.358203	0.484727	-0.147647	0.301279	-0.171937	.574*	-0.303756	-0.295159	0.249309	0.445726	0.145663	.685**	0.122575	0.414626	0.245149	0.486789	.621*	-0.0237118	0.1074	0.539791	0.10586	-0.282411	0.168772	.591*	0.0807878	0.445726	0.167147
		Sig. (two-tailed)	0.75792	0.129301	0.292378	0.696689	0.452861	0.863649	0.114043	0.632027	0.116537	0.852908	0.228677	0.0325928	0.0508721	0.654761	0.106774	0.499231	0.623747	0.403316	0.232502	0.0135095	0.229449	0.0931934	0.63026	0.317155	0.574337	0.0402852	0.312995	0.327566	0.41141	0.126882	0.634912	0.00973259	0.689946	0.158925	0.419512	0.0916045	0.0234368	0.938712	0.726915	0.0569008	0.730701	0.349852	0.581509	0.033571	0.793042	0.126882	0.585205
		N	13	13	13	13	13	13	13	13	13	13	13	13	13	13	13	13	13	13	13	13	13	13	13	13	13	13	13	13	13	13	13	13	13	13	13	13	13	13	13	13	13	13	13	13	13	13	13
	ROI_48	Correlation coefficient	-0.188107	0.0528512	0.137845	0.160223	-0.237573	-0.320447	-0.359122	0.100844	0.0110499	-0.0493969	0.386568	-0.212893	0.161955	-0.161111	0.0883991	0	-0.541445	.597*	0.366118	0.248623	0.136399	0.0828742	0.127074	0.467501	0.386463	0.226523	-0.107982	-0.159132	0.164815	0.0773492	0.25	0.110499	0.303872	0.087171	0.237573	0.0885208	-0.0331497	0.0885208	0.26003	-0.190873	-0.0773492	0.141711	0.453669	-0.171273	0.359122	-0.165748	-0.331497
		Sig. (two-tailed)	0.538275	0.86385	0.653372	0.601055	0.434473	0.28577	0.22817	0.743064	0.97142	0.872682	0.191965	0.484975	0.597075	0.599014	0.773979	1	0.0559982	0.0313347	0.218573	0.412742	0.656807	0.787806	0.679102	0.10721	0.192095	0.456754	0.725487	0.603569	0.590524	0.80169	0.410072	0.719319	0.312801	0.777047	0.434473	0.773675	0.914386	0.773675	0.390901	0.532205	0.80169	0.644221	0.119448	0.575839	0.22817	0.588393	0.268528
		N	13	13	13	13	13	13	13	13	13	13	13	13	13	13	13	13	13	13	13	13	13	13	13	13	13	13	13	13	13	13	13	13	13	13	13	13	13	13	13	13	13	13	13	13	13	13	13
	ROI_49	Correlation coefficient	0.475929	0.127251	0.008393	0.406593	0.412088	0.0659341	-0.412088	-0.278579	-0.203297	0.18783	0.164361	-0.200577	0.255016	-0.386746	-0.313187	0.384615	0.32967	.676*	0.485468	-0.258242	0.124343	0.0989011	0.395604	0.0550207	.718**	0.236264	0.209123	0.525633	-0.0678237	0.120879	0.464095	0.0274725	0.549451	0.101139	0.5	-0.0192572	0.00549451	.779**	0.184319	0.0522697	-0.032967	0.449634	-0.10729	-0.362637	0.186813	0.159341	0.28022
		Sig. (two-tailed)	0.100185	0.678676	0.97829	0.167978	0.161751	0.830542	0.161751	0.356709	0.505315	0.538884	0.591562	0.511149	0.400425	0.191742	0.297438	0.194413	0.271335	0.0112252	0.09262	0.394284	0.685676	0.747868	0.180889	0.858311	0.00573043	0.437084	0.49292	0.0650584	0.825752	0.694047	0.11014	0.929012	0.0517706	0.742335	0.0818642	0.950211	0.985787	0.00171706	0.546634	0.865336	0.914856	0.123187	0.727186	0.223316	0.541124	0.603088	0.353764
		N	13	13	13	13	13	13	13	13	13	13	13	13	13	13	13	13	13	13	13	13	13	13	13	13	13	13	13	13	13	13	13	13	13	13	13	13	13	13	13	13	13	13	13	13	13	13	13
	ROI_50	Correlation coefficient	-0.450253	0.324361	-0.164018	0.295282	0.268438	-0.395946	0.288571	-0.0918686	0.429501	-0.0282356	0.42872	0.0340254	-0.42623	0.1822	0.328837	0.0939534	-0.0402657	0.107375	0.12706	0.228173	0.248518	-0.127508	0.0335548	.652*	0.124259	0.34897	-.718**	-0.476327	0.193292	0.34897	0.425133	0.355681	0.241594	-0.222355	0.0536876	0.174725	0.536876	-0.137764	0.504015	0.262088	-0.241594	0.0327869	-0.0571216	0.409368	-0.342259	-0.261727	-0.154352
		Sig. (two-tailed)	0.122608	0.279591	0.592347	0.327355	0.375196	0.180478	0.338983	0.765327	0.143009	0.927045	0.143817	0.912132	0.146416	0.551336	0.272622	0.760141	0.896089	0.726977	0.679134	0.453393	0.412944	0.678057	0.913344	0.0157706	0.685879	0.242544	0.00571641	0.0998612	0.526921	0.242544	0.14757	0.232982	0.426499	0.465298	0.861714	0.568051	0.0585175	0.653564	0.0790527	0.387026	0.426499	0.91532	0.852953	0.164814	0.252338	0.387703	0.614624
		N	13	13	13	13	13	13	13	13	13	13	13	13	13	13	13	13	13	13	13	13	13	13	13	13	13	13	13	13	13	13	13	13	13	13	13	13	13	13	13	13	13	13	13	13	13	13	13
	ROI_51	Correlation coefficient	-0.104683	-0.0110805	0.0616334	0.376892	0.082531	-0.137552	-0.0715269	0.0265014	0.0357634	0.00723417	0.472841	-0.0711353	-0.0168005	-0.392811	-0.0165062	0.0385145	-0.31912	.710**	0.11864	0.275103	0.192432	0.275103	0.178817	0.294766	.555*	0.508941	-0.133004	0.141494	0.133004	0.203577	.581*	0.253095	.638*	0.14179	0.407153	-0.11708	-0.0137552	0.312672	0.376033	-0.336088	0.198074	0.322569	0.258953	0.0302614	0.53095	0.261348	0.206328
		Sig. (two-tailed)	0.733596	0.971341	0.841466	0.204287	0.788666	0.654068	0.816379	0.931516	0.907661	0.981287	0.102721	0.817369	0.956557	0.184268	0.957318	0.900588	0.287883	0.0065733	0.699474	0.362988	0.528797	0.362988	0.558874	0.328242	0.0491474	0.0756948	0.664894	0.644734	0.664894	0.504716	0.0373462	0.404106	0.0189017	0.644035	0.167337	0.703265	0.964427	0.298276	0.205404	0.261548	0.516543	0.28241	0.392936	0.921824	0.0619046	0.388416	0.498849
		N	13	13	13	13	13	13	13	13	13	13	13	13	13	13	13	13	13	13	13	13	13	13	13	13	13	13	13	13	13	13	13	13	13	13	13	13	13	13	13	13	13	13	13	13	13	13	13
	ROI_52	Correlation coefficient	-0.407153	-0.218539	0.137086	0.115385	0.258242	-0.32967	0.335165	0.00278579	0.175824	-0.147374	0.189433	0.392796	-0.248305	0.193373	0.549451	-0.148352	-0.318681	0.258242	-0.355432	.659*	.706**	0.186813	-0.247253	0.514443	0.0678237	0.379121	-0.356074	-0.0621717	.656*	0.203297	0.441996	.566*	0.148352	0.297638	0.291209	0.217332	0.340659	-0.387896	0.145805	0.170564	0.0274725	-0.261727	-0.0880331	0.197802	0.263736	-0.021978	0.335165
		Sig. (two-tailed)	0.167337	0.473188	0.655175	0.70739	0.394284	0.271335	0.262943	0.992794	0.56558	0.630898	0.53536	0.184287	0.413358	0.526744	0.0517706	0.628609	0.288583	0.394284	0.233333	0.0142256	0.00694233	0.541124	0.415405	0.0720638	0.825752	0.201406	0.232429	0.840097	0.0149771	0.505315	0.130477	0.0437926	0.628609	0.323326	0.334386	0.475697	0.254706	0.190311	0.63458	0.577444	0.929012	0.387703	0.774893	0.517131	0.383937	0.943186	0.262943
		N	13	13	13	13	13	13	13	13	13	13	13	13	13	13	13	13	13	13	13	13	13	13	13	13	13	13	13	13	13	13	13	13	13	13	13	13	13	13	13	13	13	13	13	13	13	13	13
	ROI_53	Correlation coefficient	0.42641	0.497937	0.416852	0.104396	0.357143	0.0274725	-0.241758	0.0334294	0.153846	0.00577938	0.136503	-0.0111431	0.0738205	0.138124	0.0384615	0.153846	0.10989	0.186813	0.248513	-0.0384615	0.0395638	0.379121	0.269231	0.379643	0.361726	-0.010989	0.0734756	0.0734756	-0.180863	0.335165	0	0.208791	0.0274725	0.46813	0.21978	0.310867	0.379121	0.503439	0.112792	0.327373	-0.428571	-0.0201329	-0.0220083	-0.10989	-0.131868	-0.021978	0.0604396
		Sig. (two-tailed)	0.146226	0.0833355	0.156474	0.734304	0.23093	0.929012	0.426176	0.913666	0.615799	0.98505	0.656558	0.971179	0.810586	0.652711	0.900724	0.615799	0.72081	0.541124	0.412954	0.900724	0.897892	0.201406	0.373733	0.200735	0.224568	0.971578	0.811456	0.811456	0.554309	0.262943	1	0.493622	0.929012	0.106674	0.470615	0.301223	0.201406	0.0794514	0.713712	0.27489	0.143971	0.94795	0.943108	0.72081	0.667608	0.943186	0.844502
		N	13	13	13	13	13	13	13	13	13	13	13	13	13	13	13	13	13	13	13	13	13	13	13	13	13	13	13	13	13	13	13	13	13	13	13	13	13	13	13	13	13	13	13	13	13	13	13
	ROI_54	Correlation coefficient	-0.0907841	-0.0553264	0.0811323	0.010989	-0.159341	-0.379121	0.208791	0.15879	0.252747	0.297638	0.15879	0.111431	0.295282	0.375696	0.307692	0.32967	0.208791	0.137363	0.346763	0.346154	0.248687	0.0989011	0.538462	0.393398	0.271295	0.120879	-0.0791276	-0.158255	-0.00565197	0.236264	0.325972	0.335165	-0.197802	0.234065	0.362637	0.151307	0.0879121	0.0715269	0.360385	0.220083	-0.032967	0.100664	0.129299	0.39011	-0.175824	-0.181319	0.126374
		Sig. (two-tailed)	0.768029	0.857531	0.792177	0.971578	0.603088	0.201406	0.493622	0.604358	0.404774	0.323326	0.604358	0.717038	0.327355	0.205843	0.306447	0.271335	0.493622	0.654517	0.245739	0.246625	0.412617	0.747868	0.0576344	0.183555	0.369938	0.694047	0.797215	0.605591	0.98538	0.437084	0.277071	0.262943	0.517131	0.441487	0.223316	0.621707	0.775195	0.816379	0.226417	0.469989	0.914856	0.743508	0.67376	0.187574	0.56558	0.553295	0.680785
		N	13	13	13	13	13	13	13	13	13	13	13	13	13	13	13	13	13	13	13	13	13	13	13	13	13	13	13	13	13	13	13	13	13	13	13	13	13	13	13	13	13	13	13	13	13	13	13
	ROI_55	Correlation coefficient	-0.0990372	-0.348556	-.574*	0.269231	0.307692	0.126374	0.373626	-0.10586	-0.159341	0.0693526	0.175504	0.247935	0.382524	-0.204423	-0.324176	.643*	0.39011	0.368132	0.141595	0.032967	0.203471	-0.379121	0.423077	-0.143054	0.141299	0.186813	-0.129995	0.248687	0.0452158	0.269231	.580*	0.0549451	0.21978	-0.520144	0.296703	0.0330124	0.214286	0.0302614	.715**	-0.0632738	0.175824	.678*	0.0715269	0.175824	0.0164835	0.115385	0.021978
		Sig. (two-tailed)	0.747531	0.243141	0.0404356	0.373733	0.306447	0.680785	0.208554	0.730701	0.603088	0.82188	0.566298	0.414078	0.197056	0.502908	0.279882	0.0177925	0.187574	0.215857	0.644495	0.914856	0.504942	0.201406	0.149749	0.641053	0.645193	0.541124	0.67209	0.412617	0.883389	0.373733	0.0376712	0.858504	0.470615	0.068432	0.324922	0.91474	0.482054	0.921824	0.00598652	0.837296	0.56558	0.0108996	0.816379	0.56558	0.957376	0.70739	0.943186
		N	13	13	13	13	13	13	13	13	13	13	13	13	13	13	13	13	13	13	13	13	13	13	13	13	13	13	13	13	13	13	13	13	13	13	13	13	13	13	13	13	13	13	13	13	13	13	13
	ROI_56	Correlation coefficient	-0.26685	-0.0636253	0.0447626	-0.362637	0.241758	-0.510989	-0.0274725	-0.40951	-0.032967	0.106919	0.448511	0.0696446	0	0.0552495	0.28022	-0.17033	0.208791	0.00549451	0.112698	0.346154	0.305207	0.181319	-0.021978	0.332875	-0.0904316	0.236264	-0.124343	-0.226079	0.124343	0.164835	0.232048	0.225275	-0.175824	0.361211	0.126374	0.126548	0.401099	-0.0220083	0.18707	0.37139	-0.510989	-0.0268438	-0.0330124	0.494505	-0.0549451	-0.043956	0.21978
		Sig. (two-tailed)	0.378136	0.836403	0.884551	0.223316	0.426176	0.0743289	0.929012	0.164653	0.914856	0.728099	0.124241	0.82114	1	0.857728	0.353764	0.577975	0.493622	0.985787	0.713942	0.246625	0.310573	0.553295	0.943186	0.266421	0.768908	0.437084	0.685676	0.457661	0.685676	0.590479	0.445546	0.459305	0.56558	0.225277	0.680785	0.680367	0.174357	0.943108	0.540557	0.211508	0.0743289	0.930633	0.91474	0.0858235	0.858504	0.886619	0.470615
		N	13	13	13	13	13	13	13	13	13	13	13	13	13	13	13	13	13	13	13	13	13	13	13	13	13	13	13	13	13	13	13	13	13	13	13	13	13	13	13	13	13	13	13	13	13	13	13
	ROI_57	Correlation coefficient	0.352132	0.224072	0.545545	0.00549451	-0.0769231	-0.137363	0.236264	0.0807878	0.296703	0.225396	0.459655	.747**	-0.301993	0.237573	0.527473	-0.43956	-0.032967	0.043956	-0.312087	0.445055	0.37303	.703**	0.0549451	0.165062	0.0734756	0.368132	-0.169559	0.107387	0.322162	0.214286	0.0883991	.665*	-0.032967	0.47102	0.450549	0.484182	0.142857	-0.0852821	-0.0880331	0.495186	0.39011	-0.275149	0.115543	0.0384615	0.0824176	0.373626	0.291209
		Sig. (two-tailed)	0.238009	0.46177	0.0538036	0.985787	0.802763	0.654517	0.437084	0.793042	0.324922	0.459057	0.114043	0.00337026	0.315953	0.434473	0.0639549	0.13286	0.914856	0.886619	0.29923	0.127524	0.209339	0.00731857	0.858504	0.589961	0.811456	0.215857	0.579722	0.726947	0.283052	0.482054	0.773979	0.0131656	0.914856	0.104237	0.122332	0.0936162	0.641516	0.781772	0.774893	0.085326	0.187574	0.362905	0.707003	0.900724	0.788951	0.208554	0.334386
		N	13	13	13	13	13	13	13	13	13	13	13	13	13	13	13	13	13	13	13	13	13	13	13	13	13	13	13	13	13	13	13	13	13	13	13	13	13	13	13	13	13	13	13	13	13	13	13
	ROI_58	Correlation coefficient	-.573*	-0.151476	0.0822702	-0.117003	0.136503	-0.5488	0.128146	-0.248588	0.0195005	-0.389719	0.427966	0.105932	-0.302826	0.165272	0.470798	-0.487512	-0.437368	0.133718	-0.193395	0.295293	0.361069	0.0334294	-0.434583	0.502132	-0.114625	0.222863	-0.5502	-0.117491	0.475694	-0.142075	0.215694	0.236792	0.0557157	-0.0600695	-0.111431	0.0739249	0.130932	-.561*	0.0404495	0.0362651	-0.133718	-0.340254	-0.189694	0.0195005	-0.0111431	-0.373295	-0.00835736
		Sig. (two-tailed)	0.040545	0.621312	0.789321	0.703452	0.656558	0.0521055	0.676525	0.41281	0.949583	0.188055	0.144601	0.730523	0.314553	0.589481	0.104423	0.0910513	0.13503	0.663191	0.526697	0.327336	0.225474	0.913666	0.137821	0.0803629	0.709241	0.464254	0.051387	0.702267	0.100377	0.643361	0.47911	0.436029	0.856538	0.845444	0.717038	0.810322	0.669847	0.0462161	0.895618	0.906371	0.663191	0.255309	0.534788	0.949583	0.971179	0.20899	0.978383
		N	13	13	13	13	13	13	13	13	13	13	13	13	13	13	13	13	13	13	13	13	13	13	13	13	13	13	13	13	13	13	13	13	13	13	13	13	13	13	13	13	13	13	13	13	13	13	13
	ROI_59	Correlation coefficient	.729**	0.298762	.585*	-0.0824176	-0.236264	0.137363	0.00549451	0.26465	0.17033	0.37566	0.289722	0.429011	0.201329	0.121549	0.0824176	-0.0879121	0.21978	0.0384615	0.0491247	0.131868	-0.101736	.764**	0.532967	-0.118294	0.248687	0.0934066	0.31651	0.259991	-0.299555	0.236264	-0.104974	0.335165	-0.175824	.592*	0.434066	0.294361	-0.0934066	0.445668	-0.0192572	0.242091	0.296703	0.0469767	0.308116	0.032967	0.0714286	0.478022	0.258242
		Sig. (two-tailed)	0.00469483	0.321414	0.0358298	0.788951	0.437084	0.654517	0.985787	0.38223	0.577975	0.205891	0.336973	0.143516	0.509533	0.692427	0.788951	0.775195	0.470615	0.900724	0.873378	0.667608	0.740862	0.00237661	0.0607365	0.700314	0.412617	0.7615	0.292063	0.390975	0.32007	0.437084	0.73288	0.262943	0.56558	0.0329002	0.138342	0.328938	0.7615	0.126938	0.950211	0.425519	0.324922	0.878877	0.305747	0.914856	0.816628	0.0984901	0.394284
		N	13	13	13	13	13	13	13	13	13	13	13	13	13	13	13	13	13	13	13	13	13	13	13	13	13	13	13	13	13	13	13	13	13	13	13	13	13	13	13	13	13	13	13	13	13	13	13
	ROI_60	Correlation coefficient	-0.0632738	0.174278	0.156669	0.192308	0.0714286	0.28022	.934**	0.498656	0.472527	-0.286079	0.122575	.663*	-0.382524	0.375696	0.324176	-0.0769231	-0.263736	-0.379121	-.595*	0.417582	0.0678237	0.258242	-0.0494505	0.0852821	-0.288251	0.247253	-0.452158	-0.0565197	0.0565197	0.252747	0.0441996	0.489011	-0.032967	-0.0895804	-0.0659341	0.255846	0.252747	-0.407153	0.228336	0.0330124	0.510989	-0.255016	0.0220083	0.445055	-0.131868	0.21978	0.0824176
		Sig. (two-tailed)	0.837296	0.569057	0.609255	0.529068	0.816628	0.353764	2.9987e-06	0.0828211	0.102981	0.343357	0.689946	0.0135095	0.197056	0.205843	0.279882	0.802763	0.383937	0.201406	0.0318438	0.155675	0.825752	0.394284	0.872544	0.781772	0.339544	0.415405	0.120839	0.854487	0.854487	0.404774	0.885995	0.0899131	0.914856	0.77103	0.830542	0.39884	0.404774	0.167337	0.453061	0.91474	0.0743289	0.400425	0.943108	0.127524	0.667608	0.470615	0.788951
		N	13	13	13	13	13	13	13	13	13	13	13	13	13	13	13	13	13	13	13	13	13	13	13	13	13	13	13	13	13	13	13	13	13	13	13	13	13	13	13	13	13	13	13	13	13	13	13
	ROI_61	Correlation coefficient	-.570*	-0.271472	-0.366999	0.178817	.644*	-0.104539	0.0935352	-0.336149	-0.195323	-0.394986	0.152034	-0.0795042	-0.171365	-0.348551	-0.0165062	0.0935352	-0.269601	0.341128	-0.167833	0.308116	0.4641	-0.29161	-0.437414	0.294766	-0.022639	0.376892	-0.297137	-0.022639	0.46127	0.126548	0.52006	0.0935352	0.47868	-0.150471	0.00550207	-0.0674931	0.470427	-0.169421	0.320937	-0.115702	-0.308116	0.114243	-0.14876	0.178817	0.360385	-0.0302614	0.118294
		Sig. (two-tailed)	0.0418602	0.369612	0.217383	0.558874	0.0175856	0.73395	0.76118	0.261456	0.522501	0.181634	0.620012	0.796268	0.575632	0.243149	0.957318	0.76118	0.37305	0.254011	0.583644	0.305747	0.110137	0.33369	0.134984	0.328242	0.94148	0.204287	0.324181	0.94148	0.112613	0.680367	0.0684849	0.76118	0.0979614	0.623657	0.985767	0.826589	0.104734	0.580035	0.284993	0.706616	0.305747	0.710171	0.627653	0.558874	0.226417	0.921824	0.700314
		N	13	13	13	13	13	13	13	13	13	13	13	13	13	13	13	13	13	13	13	13	13	13	13	13	13	13	13	13	13	13	13	13	13	13	13	13	13	13	13	13	13	13	13	13	13	13	13
	ROI_62	Correlation coefficient	0.168772	.613*	0.248229	0.256292	0.406725	0.117003	0.172719	0.0437853	0.245149	-0.420487	0.336158	-0.00141243	-0.336852	0.0980427	0.0529299	-0.0835736	-0.21172	-0.0835736	0.0468835	-0.119789	-0.177669	0.203362	-0.0529299	0.341728	0.0859687	0.21172	-0.404053	0.0573125	-0.214922	0.103074	0.0224098	0.167147	0.273007	-0.0996275	-0.161576	0.18551	0.298079	0.196668	0.146455	0.1074	-0.0891451	-0.159919	-0.172956	0.0250721	-0.298079	-0.108646	-0.133718
		Sig. (two-tailed)	0.581509	0.0259247	0.413506	0.39799	0.167828	0.703452	0.572572	0.887057	0.419512	0.152524	0.261443	0.996346	0.260398	0.749994	0.863649	0.786052	0.487441	0.786052	0.879116	0.696689	0.561443	0.505174	0.863649	0.253122	0.780054	0.487441	0.170909	0.852466	0.480724	0.73756	0.942072	0.585205	0.366805	0.746071	0.597947	0.544001	0.322575	0.519585	0.633054	0.726915	0.772117	0.601755	0.572036	0.935202	0.322575	0.72386	0.663191
		N	13	13	13	13	13	13	13	13	13	13	13	13	13	13	13	13	13	13	13	13	13	13	13	13	13	13	13	13	13	13	13	13	13	13	13	13	13	13	13	13	13	13	13	13	13	13	13
	ROI_63	Correlation coefficient	-0.238292	-0.307484	-0.252136	0.261348	0.313618	-0.101788	-0.0550207	-0.133902	-0.0852821	-0.0043405	-0.477025	0.0446339	0.0134404	0.107885	0.233838	0.376892	-0.0330124	0.209079	0.0202557	0.29161	.741**	-0.489684	-0.272352	0.283747	0.0650872	0.0715269	-0.0169793	-0.0367884	.724**	0.0247593	0.30429	0.184319	0.140303	-0.0245962	0.255846	0.225895	0.299863	-0.225895	-0.0798898	0.365014	-0.154058	-0.147844	-0.23416	-0.195323	0.137552	-0.29161	0.0385145
		Sig. (two-tailed)	0.433041	0.306792	0.405949	0.388416	0.296738	0.740732	0.858311	0.662752	0.781772	0.988772	0.0992949	0.884881	0.96524	0.725726	0.441943	0.204287	0.91474	0.493014	0.947633	0.33369	0.00372485	0.089405	0.368001	0.34748	0.832691	0.816379	0.956095	0.905025	0.00509794	0.936009	0.312101	0.546634	0.647549	0.93643	0.39884	0.458036	0.319548	0.458036	0.795298	0.220071	0.615307	0.629797	0.441297	0.522501	0.654068	0.33369	0.900588
		N	13	13	13	13	13	13	13	13	13	13	13	13	13	13	13	13	13	13	13	13	13	13	13	13	13	13	13	13	13	13	13	13	13	13	13	13	13	13	13	13	13	13	13	13	13	13	13
	ROI_64	Correlation coefficient	-0.069448	-0.199317	-0.113295	-0.00288969	.610*	-0.118477	-0.208058	-.620*	-0.419005	-0.159574	0.0717904	-0.320859	-0.070589	-0.473629	-0.0288969	-0.0404557	0.0462351	0.106919	0.179331	0.193609	0.365618	-0.0549041	-0.404557	0.034724	0.0594501	.566*	0.181323	0.321031	0.234828	-0.260072	0.444572	0.0115588	0.491247	0.243161	0.130036	-0.20111	0.109808	0.392092	-0.221366	0.130215	-0.202278	-0.0670596	-0.376177	0.242734	0.401667	0.135815	0.531703
		Sig. (two-tailed)	0.821638	0.51386	0.712486	0.992525	0.0269306	0.69987	0.495176	0.0238688	0.154126	0.602549	0.815713	0.285116	0.818751	0.10207	0.92534	0.895602	0.880777	0.728099	0.557726	0.526229	0.21925	0.858609	0.170325	0.910335	0.847021	0.0435902	0.553286	0.284844	0.439956	0.390821	0.127987	0.970105	0.0882327	0.423412	0.671992	0.510003	0.72101	0.185145	0.467338	0.671563	0.507496	0.827688	0.205217	0.424253	0.173691	0.658194	0.0614665
		N	13	13	13	13	13	13	13	13	13	13	13	13	13	13	13	13	13	13	13	13	13	13	13	13	13	13	13	13	13	13	13	13	13	13	13	13	13	13	13	13	13	13	13	13	13	13	13
	ROI_65	Correlation coefficient	-0.526361	-0.0481169	-0.118614	0.286712	0.382282	-0.513692	0.364363	-0.215021	0.232953	-0.185344	0.37553	-0.0272562	-0.306414	0.180187	0.370336	0	-0.0298658	0.292685	0.0408385	0.179195	0.362516	-0.0597316	-0.0119463	.610*	0.301073	0.376309	-.664*	-0.0245774	0.28264	0.0716779	.637*	0.334497	0.334497	-0.166496	0.101544	-0.107665	0.191141	-0.167479	0.370846	0	-0.0418121	-0.0364779	-0.406734	0.262819	-0.215034	-0.34047	0.304631
		Sig. (two-tailed)	0.0646201	0.875958	0.699538	0.342244	0.197364	0.0725527	0.220957	0.480516	0.443722	0.544367	0.20606	0.929569	0.308564	0.555815	0.212909	1	0.922843	0.331829	0.894619	0.558031	0.223482	0.846304	0.969103	0.0268107	0.317503	0.205045	0.0134006	0.936478	0.349445	0.815998	0.0192922	0.263955	0.263955	0.586689	0.741336	0.726266	0.531618	0.58445	0.212231	1	0.892119	0.905823	0.167817	0.385654	0.48049	0.254988	0.311533
		N	13	13	13	13	13	13	13	13	13	13	13	13	13	13	13	13	13	13	13	13	13	13	13	13	13	13	13	13	13	13	13	13	13	13	13	13	13	13	13	13	13	13	13	13	13	13	13
	ROI_66	Correlation coefficient	0.23488	0.332935	0.178426	-0.0395638	0.423898	0.0847796	-0.197819	-0.186266	-0.0734756	-0.115928	.650*	-0.0315219	0.048323	-0.369414	-0.367378	-0.118691	0.124343	0.389986	0.0237801	-0.248687	-0.325581	0.497374	0.254339	0.045278	0.284884	0.0565197	-0.0406977	0.209302	-0.453488	0.367378	0.102299	-0.0395638	0.220427	0.187268	0.0395638	-0.045278	0.282599	0.486739	0.441461	-0.215071	-0.37303	0.428004	0.124515	-0.0113039	0.0791276	0.333466	0.113039
		Sig. (two-tailed)	0.439853	0.26633	0.559748	0.897892	0.148876	0.78303	0.517094	0.542332	0.811456	0.706067	0.016065	0.918578	0.87543	0.21414	0.216871	0.69935	0.685676	0.187726	0.938536	0.412617	0.277681	0.0837406	0.401721	0.88323	0.345467	0.854487	0.89498	0.49254	0.119614	0.216871	0.739471	0.897892	0.469277	0.540121	0.897892	0.88323	0.349518	0.0916428	0.130998	0.480412	0.209339	0.144561	0.685263	0.970763	0.797215	0.265521	0.713108
		N	13	13	13	13	13	13	13	13	13	13	13	13	13	13	13	13	13	13	13	13	13	13	13	13	13	13	13	13	13	13	13	13	13	13	13	13	13	13	13	13	13	13	13	13	13	13	13
	ROI_67	Correlation coefficient	-0.176066	0.257268	0.111907	-0.142857	0.39011	-0.456044	-0.335165	-.574*	-0.010989	-0.0520144	0.423439	-0.423439	-0.395946	-0.149174	0.0604396	-0.456044	0.186813	0.104396	0.109808	-0.307692	-0.135647	0.236264	-0.197802	0.297112	0.197819	0.0879121	-0.254339	-0.0452158	-0.152603	-0.0659341	0.104974	-0.0989011	0.181319	0.19072	-0.175824	-0.305365	0.0989011	0.255846	-0.07978	0.00550207	-0.543956	-0.0805315	-0.440165	0.0604396	-0.21978	-0.131868	0.324176
		Sig. (two-tailed)	0.565036	0.396134	0.715876	0.641516	0.187574	0.117283	0.262943	0.0402852	0.971578	0.865988	0.149363	0.149363	0.180478	0.626687	0.844502	0.117283	0.541124	0.734304	0.72101	0.306447	0.658594	0.437084	0.517131	0.324224	0.517094	0.775195	0.401721	0.883389	0.618688	0.830542	0.73288	0.747868	0.553295	0.53254	0.56558	0.310309	0.747868	0.39884	0.795574	0.985767	0.0546465	0.793686	0.132265	0.844502	0.470615	0.667608	0.279882
		N	13	13	13	13	13	13	13	13	13	13	13	13	13	13	13	13	13	13	13	13	13	13	13	13	13	13	13	13	13	13	13	13	13	13	13	13	13	13	13	13	13	13	13	13	13	13	13
	ROI_68	Correlation coefficient	-0.0247593	-0.312594	-0.534354	0.0384615	.654*	0.181319	-0.159341	-0.465226	-.566*	-0.196499	0.139289	-0.273007	0.530166	-.558*	-.665*	0.543956	0.368132	0.417582	0.332314	-0.274725	-0.0226079	-0.384615	0.181319	-0.214581	0.141299	0.0604396	0.186515	0.423898	-0.203471	0.0769231	0.419896	-0.346154	0.307692	-0.338094	0.0494505	-0.198074	0.225275	0.3989	0.511692	-0.225585	-0.379121	.691**	-0.0935352	0.00549451	0.164835	0.0549451	0.0659341
		Sig. (two-tailed)	0.936009	0.298403	0.0599425	0.900724	0.0153485	0.553295	0.603088	0.109161	0.0437926	0.519951	0.649948	0.366805	0.0623628	0.0475037	0.0131656	0.0546465	0.215857	0.155675	0.267277	0.363675	0.94156	0.194413	0.553295	0.481437	0.645193	0.844502	0.541781	0.148876	0.504942	0.802763	0.153161	0.246625	0.306447	0.258533	0.872544	0.516543	0.459305	0.176953	0.0738637	0.458671	0.201406	0.00887938	0.76118	0.985787	0.590479	0.858504	0.830542
		N	13	13	13	13	13	13	13	13	13	13	13	13	13	13	13	13	13	13	13	13	13	13	13	13	13	13	13	13	13	13	13	13	13	13	13	13	13	13	13	13	13	13	13	13	13	13	13
	ROI_69	Correlation coefficient	-0.0357634	0.0636253	-0.330125	.566*	0.164835	-0.263736	0.021978	-0.306436	0.032967	0.208058	0.275793	-0.139289	-0.100664	-0.215473	0.0934066	0.373626	0.131868	0.384615	.592*	0.115385	0.384334	-0.340659	0.186813	0.277854	0.446506	.681*	-0.305207	0.0960835	0.299555	-0.0659341	.740**	0.247253	.676*	-0.387219	0.445055	0.0467676	0.0164835	0.321871	0.244842	0.275103	0.318681	0.255016	-0.104539	0.10989	-0.00549451	-0.104396	0.0274725
		Sig. (two-tailed)	0.907661	0.836403	0.270636	0.0437926	0.590479	0.383937	0.943186	0.308528	0.914856	0.495176	0.361738	0.649948	0.743508	0.479572	0.7615	0.208554	0.667608	0.194413	0.0329002	0.70739	0.194767	0.254706	0.541124	0.358012	0.126139	0.0103404	0.310573	0.75485	0.32007	0.830542	0.00380289	0.415405	0.0112252	0.191154	0.127524	0.879413	0.957376	0.283513	0.420114	0.362988	0.288583	0.400425	0.73395	0.72081	0.985787	0.734304	0.929012
		N	13	13	13	13	13	13	13	13	13	13	13	13	13	13	13	13	13	13	13	13	13	13	13	13	13	13	13	13	13	13	13	13	13	13	13	13	13	13	13	13	13	13	13	13	13	13	13
	ROI_70	Correlation coefficient	-0.228336	-0.124484	-0.486794	0.0604396	.670*	0.142857	0.0494505	-0.378867	-0.258242	-0.075132	0.0975025	-0.0612873	0.0536876	-0.49172	-0.263736	0.423077	0.153846	0.0769231	0.0924701	0.32967	0.333466	-0.324176	-0.17033	0.0082531	-0.163907	0.43956	0.0508678	-0.113039	0.152603	0.302198	0.441996	0.032967	0.346154	-0.0404557	0.115385	0.0632738	.676*	0.233838	0.404402	0.184319	-0.434066	0.362392	0.0715269	0.549451	0.318681	0.274725	0.0714286
		Sig. (two-tailed)	0.453061	0.685336	0.0916007	0.844502	0.0121662	0.641516	0.872544	0.201733	0.394284	0.807277	0.751332	0.842346	0.861714	0.0878802	0.383937	0.149749	0.615799	0.802763	0.76383	0.271335	0.265521	0.279882	0.577975	0.978652	0.592601	0.13286	0.86892	0.713108	0.618688	0.315608	0.130477	0.914856	0.246625	0.895602	0.70739	0.837296	0.0112252	0.441943	0.170504	0.546634	0.138342	0.223653	0.816379	0.0517706	0.288583	0.363675	0.816628
		N	13	13	13	13	13	13	13	13	13	13	13	13	13	13	13	13	13	13	13	13	13	13	13	13	13	13	13	13	13	13	13	13	13	13	13	13	13	13	13	13	13	13	13	13	13	13	13
	ROI_71	Correlation coefficient	0.0909091	0.192524	.742**	-0.393398	-0.434663	-0.390647	-0.0550207	0.241302	0.288859	0.0998316	0.17993	0.138086	-0.0772822	0.481332	.583*	-0.547456	-0.255846	-0.225585	-0.0680012	0.354883	0.0169793	.685**	0.0247593	0.341598	-0.0169793	-0.0330124	0.0650872	-0.200921	-0.0367884	-0.0495186	-0.309823	0.316369	-0.45117	.767**	0.0495186	0.168044	-0.154058	-0.0881543	-0.352617	0.199725	-0.0522697	-.564*	0.121212	0.156809	-0.0412655	-0.0742779	0.173315
		Sig. (two-tailed)	0.767718	0.528596	0.00365583	0.183555	0.137739	0.186914	0.858311	0.427076	0.33848	0.745566	0.556388	0.6528	0.801859	0.0958502	0.0364209	0.0528019	0.39884	0.458671	0.825302	0.234106	0.956095	0.00977675	0.936009	0.253315	0.956095	0.91474	0.832691	0.510408	0.905025	0.87237	0.302936	0.292291	0.121755	0.00222514	0.87237	0.583164	0.615307	0.77459	0.237319	0.512983	0.865336	0.0444507	0.693241	0.608932	0.893522	0.809431	0.571227
		N	13	13	13	13	13	13	13	13	13	13	13	13	13	13	13	13	13	13	13	13	13	13	13	13	13	13	13	13	13	13	13	13	13	13	13	13	13	13	13	13	13	13	13	13	13	13	13
	ROI_72	Correlation coefficient	0.123797	0.0553264	0.374887	0.0879121	0.0824176	-0.186813	-0.10989	0.0557157	0.115385	-0.0462351	-0.440154	-0.208934	-0.0402657	0.419896	0.395604	0.0164835	-0.0384615	-0.0824176	0.147374	0.0494505	0.265643	0.0879121	-0.0879121	0.352132	0.254339	-0.0549451	0.124343	0.152603	0.169559	-0.241758	-0.0165748	0.153846	-0.0604396	0.433454	0.0879121	0.00275103	-0.164835	0.13205	-0.481431	0.236589	-0.0659341	-0.536876	-0.467676	-0.175824	-0.137363	-0.379121	0.357143
		Sig. (two-tailed)	0.686995	0.857531	0.2069	0.775195	0.788951	0.541124	0.72081	0.856538	0.70739	0.880777	0.132277	0.49332	0.896089	0.153161	0.180889	0.957376	0.900724	0.788951	0.630898	0.872544	0.38038	0.775195	0.775195	0.238009	0.401721	0.858504	0.685676	0.618688	0.579722	0.426176	0.95714	0.615799	0.844502	0.138962	0.775195	0.992883	0.590479	0.667174	0.095772	0.436434	0.830542	0.0585175	0.107061	0.56558	0.654517	0.201406	0.23093
		N	13	13	13	13	13	13	13	13	13	13	13	13	13	13	13	13	13	13	13	13	13	13	13	13	13	13	13	13	13	13	13	13	13	13	13	13	13	13	13	13	13	13	13	13	13	13	13
	ROI_73	Correlation coefficient	0.173315	-0.118952	-0.285362	0.00549451	-0.153846	0.043956	-0.0769231	-0.0306436	-0.021978	0.525924	-0.518156	-0.10586	0.275149	0.110499	-0.043956	0.543956	0.549451	-0.247253	0.390108	0.0164835	0.146951	-0.401099	0.269231	-0.198074	-0.0282599	-0.0824176	0.37303	-0.152603	0	-0.00549451	0.00552495	-0.0714286	-0.21978	0.0144485	0.208791	0.0577717	-0.00549451	0.220083	-0.123797	0.412655	-0.0274725	0.107375	-0.0110041	0.208791	-0.17033	-0.0384615	0.0164835
		Sig. (two-tailed)	0.571227	0.698719	0.344622	0.985787	0.615799	0.886619	0.802763	0.92084	0.943186	0.0648834	0.0696837	0.730701	0.362905	0.719319	0.886619	0.0546465	0.0517706	0.415405	0.187576	0.957376	0.63189	0.174357	0.373733	0.516543	0.926982	0.788951	0.209339	0.618688	1	0.985787	0.985708	0.816628	0.470615	0.962635	0.493622	0.851296	0.985787	0.469989	0.686995	0.161117	0.929012	0.726977	0.971539	0.493622	0.577975	0.900724	0.957376
		N	13	13	13	13	13	13	13	13	13	13	13	13	13	13	13	13	13	13	13	13	13	13	13	13	13	13	13	13	13	13	13	13	13	13	13	13	13	13	13	13	13	13	13	13	13	13	13
	ROI_74	Correlation coefficient	0.283357	0.307061	0.050358	-0.043956	0.269231	-0.0934066	-0.510989	-0.33708	-0.0659341	0.433454	0.292507	0.0557157	0.0536876	-0.320447	-0.021978	0.164835	0.252747	0.241758	0.358322	0.296703	0.350422	0.159341	0.104396	0.189821	0.129995	0.318681	0.237383	-0.271295	0.158255	0.450549	0.160223	0.225275	0.131868	0.479689	0.461538	0.442917	.643*	0.50619	0.156809	.649*	-.555*	0.241594	0.368639	0.181319	0.247253	0.32967	-0.0824176
		Sig. (two-tailed)	0.348172	0.307491	0.870223	0.886619	0.373733	0.7615	0.0743289	0.260054	0.830542	0.138962	0.332135	0.856538	0.861714	0.28577	0.943186	0.590479	0.404774	0.426176	0.229283	0.324922	0.240455	0.603088	0.734304	0.534509	0.67209	0.288583	0.434851	0.369938	0.605591	0.122332	0.601055	0.459305	0.667608	0.0971547	0.112376	0.129583	0.0177925	0.0775573	0.608932	0.0163392	0.0490045	0.426499	0.215177	0.553295	0.415405	0.271335	0.788951
		N	13	13	13	13	13	13	13	13	13	13	13	13	13	13	13	13	13	13	13	13	13	13	13	13	13	13	13	13	13	13	13	13	13	13	13	13	13	13	13	13	13	13	13	13	13	13	13
	ROI_75	Correlation coefficient	-0.0852821	-0.132783	-0.282564	0.445055	0.0824176	-0.126374	0.373626	0.0501441	0.225275	0.453681	0.292507	0.445726	0.0536876	-0.0828742	0.175824	0.516484	0.225275	0.450549	0.144485	.577*	.610*	-0.0549451	0.43956	0.225585	0.339118	.593*	-0.214775	-0.0904316	0.406942	0.494505	.768**	.566*	0.362637	-0.0404557	.714**	0.283357	0.362637	0.0962862	.619*	0.302614	0.335165	0.449634	0.302614	0.423077	0.225275	0.313187	0.17033
		Sig. (two-tailed)	0.781772	0.665421	0.34958	0.127524	0.788951	0.680785	0.208554	0.87077	0.459305	0.119436	0.332135	0.126882	0.861714	0.787806	0.56558	0.070749	0.459305	0.122332	0.637684	0.0389926	0.0267114	0.858504	0.13286	0.458671	0.257001	0.0325244	0.481031	0.768908	0.167579	0.0858235	0.00217088	0.0437926	0.223316	0.895602	0.00608831	0.348172	0.223316	0.754348	0.0240913	0.314909	0.262943	0.123187	0.314909	0.149749	0.459305	0.297438	0.577975
		N	13	13	13	13	13	13	13	13	13	13	13	13	13	13	13	13	13	13	13	13	13	13	13	13	13	13	13	13	13	13	13	13	13	13	13	13	13	13	13	13	13	13	13	13	13	13	13
	ROI_76	Correlation coefficient	0.112792	0.0110653	-0.268576	0.549451	0.340659	-0.175824	0.214286	-0.245149	0.17033	0.494137	0.225649	0.281364	-0.0872424	-0.0939241	0.17033	0.5	0.5	0.434066	0.309197	0.291209	.627*	-0.0989011	0.384615	0.233838	0.497374	.626*	-0.220427	0.118691	0.395638	0.335165	.823**	0.516484	0.505495	-0.0635732	.731**	0.222834	0.318681	0.341128	0.3989	0.508941	0.269231	0.362392	-0.101788	0.247253	0.010989	0.208791	0.368132
		Sig. (two-tailed)	0.713712	0.971381	0.374942	0.0517706	0.254706	0.56558	0.482054	0.419512	0.577975	0.0860936	0.45854	0.351718	0.776869	0.760213	0.577975	0.0818642	0.0818642	0.138342	0.303965	0.334386	0.0217162	0.747868	0.194413	0.441943	0.0837406	0.0219886	0.469277	0.69935	0.180849	0.262943	0.000545254	0.070749	0.0780333	0.836535	0.00454773	0.464313	0.288583	0.254011	0.176953	0.0756948	0.373733	0.223653	0.740732	0.415405	0.971578	0.493622	0.215857
		N	13	13	13	13	13	13	13	13	13	13	13	13	13	13	13	13	13	13	13	13	13	13	13	13	13	13	13	13	13	13	13	13	13	13	13	13	13	13	13	13	13	13	13	13	13	13	13
	ROI_77	Correlation coefficient	-0.0467676	-0.0138316	0.279767	0.10989	-0.368132	-0.423077	-0.131868	-0.0696446	0.21978	0.329425	-0.181076	-0.0501441	-0.476478	0.204423	.610*	-0.434066	-0.131868	-0.0659341	-0.0260072	0.225275	0.367378	0.148352	-0.291209	0.203577	0.169559	0.258242	-0.0565197	-0.0960835	0.491722	-0.351648	0.0607744	0.28022	0.120879	0.320756	0.214286	-0.0687759	-0.395604	-0.110041	-.663*	0.269601	0.384615	-.564*	-0.261348	-0.104396	0.0714286	-0.0879121	0.351648
		Sig. (two-tailed)	0.879413	0.964229	0.354576	0.72081	0.215857	0.149749	0.667608	0.82114	0.470615	0.271714	0.553835	0.87077	0.0997384	0.502908	0.0268778	0.138342	0.667608	0.830542	0.93279	0.459305	0.216871	0.628609	0.334386	0.504716	0.579722	0.394284	0.854487	0.75485	0.0878791	0.2387	0.84365	0.353764	0.694047	0.28528	0.482054	0.82334	0.180889	0.720439	0.0135129	0.37305	0.194413	0.0448088	0.388416	0.734304	0.816628	0.775195	0.2387
		N	13	13	13	13	13	13	13	13	13	13	13	13	13	13	13	13	13	13	13	13	13	13	13	13	13	13	13	13	13	13	13	13	13	13	13	13	13	13	13	13	13	13	13	13	13	13	13
	ROI_78	Correlation coefficient	0.355372	0.347651	0.432834	0.0412655	-0.338377	-0.0605228	-0.0880331	0.202247	0.26685	0.462987	0.350097	0.0864782	-0.0907226	-0.143846	0.21183	-0.126548	-0.07978	0.0330124	0.20545	0.475929	0.022639	.630*	0.294361	0.0964187	0.249029	0.528199	0.22922	-0.164133	-0.135834	0.21183	0.121716	0.390647	0.178817	.660*	0.448419	0.126722	-0.0302614	0.535813	-0.046832	0.188705	0.255846	-0.0033601	0.483471	0.459423	0.365888	0.544705	0.225585
		Sig. (two-tailed)	0.233417	0.244451	0.139591	0.893522	0.258109	0.844291	0.774893	0.507562	0.378136	0.111106	0.240921	0.778779	0.768182	0.639186	0.487209	0.680367	0.795574	0.91474	0.500717	0.100185	0.94148	0.0210117	0.328938	0.754019	0.411953	0.0635229	0.451266	0.592085	0.65815	0.487209	0.692022	0.186914	0.558874	0.0141432	0.124328	0.679948	0.921824	0.0591155	0.879248	0.536959	0.39884	0.991308	0.0941701	0.114249	0.218885	0.0542481	0.458671
		N	13	13	13	13	13	13	13	13	13	13	13	13	13	13	13	13	13	13	13	13	13	13	13	13	13	13	13	13	13	13	13	13	13	13	13	13	13	13	13	13	13	13	13	13	13	13	13
	ROI_79	Correlation coefficient	-0.149534	-.592*	-0.206814	-0.0597316	0.304631	-0.0537584	0.215034	-0.251363	-0.388255	-0.166496	0.193822	0.0393701	0.37937	-0.252262	-0.209061	0.11349	0.185168	0.358389	-0.0565456	0.0238926	0.129031	0.0179195	0.137383	-0.188413	0.159753	0.161275	0.0860208	.584*	-0.00614434	-0.119463	0.474494	-0.0477853	0.167248	-0.0691113	0.149329	-0.328976	-0.203087	0.047851	0.269162	-0.38879	0.167248	0.335597	-0.212339	0.0895974	0.274765	0.125436	0.531611
		Sig. (two-tailed)	0.625843	0.0328808	0.497815	0.846304	0.311533	0.861533	0.48049	0.407439	0.189865	0.586689	0.525766	0.89839	0.201086	0.405706	0.493052	0.712009	0.544756	0.229189	0.854421	0.938245	0.674401	0.953666	0.654469	0.5376	0.602138	0.598636	0.779924	0.0362248	0.984106	0.697478	0.101358	0.876807	0.584974	0.82249	0.626324	0.272407	0.505763	0.876638	0.37386	0.189203	0.584974	0.26229	0.486138	0.770988	0.363602	0.683042	0.0615199
		N	13	13	13	13	13	13	13	13	13	13	13	13	13	13	13	13	13	13	13	13	13	13	13	13	13	13	13	13	13	13	13	13	13	13	13	13	13	13	13	13	13	13	13	13	13	13	13
	ROI_80	Correlation coefficient	-.558*	-0.459209	-0.179051	-0.104396	-0.263736	-0.428571	0.214286	0.0139289	0.186813	0.332314	-0.161576	0	-0.127508	0.209948	0.296703	-0.0934066	0.186813	0.0494505	-0.262962	0.181319	0.214775	-0.0549451	0.0274725	0.0880331	0.0508678	-0.120879	-0.135647	-0.271295	0.237383	0.0384615	0.187848	0.0769231	-0.203297	0.112698	0.0549451	-0.352132	-0.181319	-0.387896	0.0220083	-0.195323	0.0549451	-0.0268438	-0.148556	0.269231	-0.0164835	-0.0714286	0.412088
		Sig. (two-tailed)	0.0472915	0.114439	0.558353	0.734304	0.383937	0.143971	0.482054	0.963978	0.541124	0.267277	0.597947	1	0.678057	0.491176	0.324922	0.7615	0.541124	0.872544	0.385386	0.553295	0.481031	0.858504	0.929012	0.774893	0.86892	0.694047	0.658594	0.369938	0.434851	0.900724	0.538844	0.802763	0.505315	0.713942	0.858504	0.238009	0.553295	0.190311	0.943108	0.522501	0.858504	0.930633	0.628132	0.373733	0.957376	0.816628	0.161751
		N	13	13	13	13	13	13	13	13	13	13	13	13	13	13	13	13	13	13	13	13	13	13	13	13	13	13	13	13	13	13	13	13	13	13	13	13	13	13	13	13	13	13	13	13	13	13	13
[truncated: 36 more columns]

## Sheet: rFA
The spearman correlations between the clinical scores of motor functions and the connectivity measures (CS/rFA) of all the 80 regions.
The spearman correlations between the clinical scores of motor functions and the connectivity measures (rFA) of all the 80 regions. (second sheet)
			ARAT	SE	WH	ROI_1	ROI_2	ROI_3	ROI_4	ROI_5	ROI_6	ROI_13	ROI_14	ROI_15	ROI_16	ROI_17	ROI_18	ROI_19	ROI_20	ROI_21	ROI_22	ROI_23	ROI_24	ROI_25	ROI_26	ROI_27	ROI_28	ROI_29	ROI_30	ROI_31	ROI_32	ROI_33	ROI_34	ROI_35	ROI_36	ROI_37	ROI_38	ROI_39	ROI_40	ROI_41	ROI_42	ROI_43	ROI_44	ROI_45	ROI_46	ROI_7	ROI_8	ROI_9	ROI_10
Spearman rho	ARAT	Correlation coefficient	1	0.506933	0.546296	0.401651	-0.0687759	0.423659	-0.0302614	0.390547	-0.0550207	0.144683	0.177141	0.446339	0.188165	0.0857545	-0.53095	0.214581	-0.0962862	-0.143054	0.20545	0.0495186	0.090556	0.448419	0.473178	-0.407713	0.314116	0.341128	0.333925	0.526357	-0.413162	0.181568	-0.235133	0.206328	-0.0192572	0.23294	.556*	0.548209	-0.00550207	0.528926	0.325069	0.221763	0.288859	0.0604817	0.297521	-0.374141	-0.10729	0.324622	-0.0165062
		Sig. (two-tailed)		0.0770514	0.0534084	0.17371	0.82334	0.149129	0.921824	0.187037	0.858311	0.637216	0.562626	0.126297	0.538146	0.78059	0.0619046	0.481437	0.754348	0.641053	0.500717	0.87237	0.768597	0.124328	0.102442	0.166697	0.29593	0.254011	0.264823	0.0646227	0.160551	0.55274	0.439344	0.498849	0.950211	0.443747	0.0486285	0.0524106	0.985767	0.0630923	0.278482	0.466518	0.33848	0.844395	0.323527	0.207878	0.727186	0.279182	0.957318
		N	13	13	13	13	13	13	13	13	13	13	13	13	13	13	13	13	13	13	13	13	13	13	13	13	13	13	13	13	13	13	13	13	13	13	13	13	13	13	13	13	13	13	13	13	13	13	13
	SE	Correlation coefficient	0.506933	1	0.5113	.578*	-0.0746906	-0.0636253	0.190876	.557*	.584*	0.299704	0.441806	0.267889	-0.523708	0.417247	-0.414948	-0.160446	-0.196409	0.118952	0.199317	-0.0165979	-0.128052	0.481339	0.45091	0.0470921	0.458141	0.36792	-0.418303	-0.276023	-0.264641	0.514535	-0.0333797	0.467508	0.174278	0.141123	.578*	0.518013	0.323659	0.354576	0.43768	0.372582	0.110653	-0.152044	0.372582	-0.0636253	-0.401116	0.0802232	-0.309828
		Sig. (two-tailed)	0.0770514		0.0741229	0.0384771	0.80839	0.836403	0.532198	0.0480873	0.0362325	0.319817	0.130662	0.376212	0.0662279	0.156042	0.15857	0.600542	0.520147	0.698719	0.51386	0.957081	0.676751	0.0958444	0.121996	0.878582	0.115393	0.216142	0.154889	0.361321	0.382247	0.0720044	0.913794	0.107204	0.569057	0.645611	0.0384771	0.0697741	0.280693	0.23454	0.13472	0.20993	0.718943	0.619989	0.20993	0.836403	0.174337	0.794461	0.302928
		N	13	13	13	13	13	13	13	13	13	13	13	13	13	13	13	13	13	13	13	13	13	13	13	13	13	13	13	13	13	13	13	13	13	13	13	13	13	13	13	13	13	13	13	13	13	13	13
	WH	Correlation coefficient	0.546296	0.5113	1	0.033572	-0.201432	0	0.111907	0.517735	0.279767	-0.0926956	0.21986	0.358868	-0.201606	.715**	0.033572	-0.416852	-0.545545	-0.179051	-0.077982	0.290957	-0.198571	.781**	0.0391673	0.103656	0.0978467	-0.00279767	0.0518012	0.18706	-0.207205	0.0307743	-0.28413	0.366494	-0.201432	.653*	0.366494	0.453846	-0.156669	0.0280152	-0.131671	0.144278	0.237802	-.615*	0.0952515	-0.226611	-0.0615486	-0.179051	0.033572
		Sig. (two-tailed)	0.0534084	0.0741229		0.913299	0.509311	1	0.715876	0.0699507	0.354576	0.763269	0.470449	0.228522	0.508938	0.00606145	0.913299	0.156474	0.0538036	0.558353	0.800097	0.334823	0.51547	0.00164007	0.898911	0.736125	0.750479	0.992763	0.866533	0.54058	0.496985	0.920503	0.346801	0.218064	0.509311	0.0154672	0.218064	0.119286	0.609255	0.927613	0.668078	0.638169	0.434017	0.0252631	0.756915	0.456575	0.841681	0.558353	0.913299
		N	13	13	13	13	13	13	13	13	13	13	13	13	13	13	13	13	13	13	13	13	13	13	13	13	13	13	13	13	13	13	13	13	13	13	13	13	13	13	13	13	13	13	13	13	13	13	13
	ROI_1	Correlation coefficient	0.401651	.578*	0.033572	1	0.0824176	0.0164835	0.148352	0.312008	0.516484	.636*	0.136503	0.122575	-0.261727	0.143649	-0.335165	0.351648	-0.0824176	0.489011	0.335204	0.181319	0.305207	0.104396	.681*	0.178817	.842**	.659*	-0.265643	-0.0113039	-0.124343	.593*	0.54697	0.478022	.588*	0.0144485	.747**	0.310867	0.208791	.713**	0.547456	0.217332	0.445055	0.308704	0.34663	-0.236264	0.0659341	0.445055	-0.0714286
		Sig. (two-tailed)	0.17371	0.0384771	0.913299		0.788951	0.957376	0.628609	0.299358	0.070749	0.0195254	0.656558	0.689946	0.387703	0.639651	0.262943	0.2387	0.788951	0.0899131	0.262884	0.553295	0.310573	0.734304	0.0103404	0.558874	0.000303973	0.0142256	0.38038	0.970763	0.685676	0.0325244	0.0530554	0.0984901	0.0345861	0.962635	0.00332674	0.301223	0.493622	0.00627465	0.0528019	0.475697	0.127524	0.304777	0.245932	0.437084	0.830542	0.127524	0.816628
		N	13	13	13	13	13	13	13	13	13	13	13	13	13	13	13	13	13	13	13	13	13	13	13	13	13	13	13	13	13	13	13	13	13	13	13	13	13	13	13	13	13	13	13	13	13	13	13
	ROI_2	Correlation coefficient	-0.0687759	-0.0746906	-0.201432	0.0824176	1	0.208791	-0.10989	-0.309222	-0.153846	-0.303418	0.00835736	-0.0473584	-0.0872424	-0.392271	-0.252747	0.291209	0.203297	0.043956	-0.323645	-0.0934066	0.0565197	-0.032967	-0.115385	0.189821	-0.0678237	0.104396	-0.209123	0.203471	0.248687	0.39011	0.453046	0.0659341	0.516484	-0.101139	-0.104396	-0.0495186	.566*	0.13205	0.225585	-0.110041	-0.472527	0.174485	-0.412655	-0.28022	0.203297	0.318681	0.384615
		Sig. (two-tailed)	0.82334	0.80839	0.509311	0.788951		0.493622	0.72081	0.303923	0.615799	0.313562	0.978383	0.8779	0.776869	0.184926	0.404774	0.334386	0.505315	0.886619	0.280715	0.7615	0.854487	0.914856	0.70739	0.534509	0.825752	0.734304	0.49292	0.504942	0.412617	0.187574	0.120021	0.830542	0.070749	0.742335	0.734304	0.87237	0.0437926	0.667174	0.458671	0.720439	0.102981	0.568591	0.161117	0.353764	0.505315	0.288583	0.194413
		N	13	13	13	13	13	13	13	13	13	13	13	13	13	13	13	13	13	13	13	13	13	13	13	13	13	13	13	13	13	13	13	13	13	13	13	13	13	13	13	13	13	13	13	13	13	13	13
	ROI_3	Correlation coefficient	0.423659	-0.0636253	0	0.0164835	0.208791	1	0.247253	0.398367	-0.318681	-0.37566	-0.339866	0.167147	0.449634	-0.370171	-0.340659	0.296703	-0.0384615	-0.335165	-0.433454	-0.0604396	-0.101736	0.00549451	-0.0934066	-.602*	-0.310859	-0.225275	0.361726	0.463462	-.644*	0.032967	-0.337022	-0.32967	0.010989	-0.083801	-0.0604396	0.0742779	0.17033	0.126548	0.222834	-0.528199	0.0604396	0.416079	0.123797	-0.186813	0.225275	0.489011	-0.00549451
		Sig. (two-tailed)	0.149129	0.836403	1	0.957376	0.493622		0.415405	0.177586	0.288583	0.205891	0.255886	0.585205	0.123187	0.213128	0.254706	0.324922	0.900724	0.262943	0.138962	0.844502	0.740862	0.985787	0.7615	0.0293199	0.301237	0.459305	0.224568	0.110691	0.0174502	0.914856	0.260142	0.271335	0.971578	0.785482	0.844502	0.809431	0.577975	0.680367	0.464313	0.0635229	0.844502	0.157322	0.686995	0.541124	0.459305	0.0899131	0.985787
		N	13	13	13	13	13	13	13	13	13	13	13	13	13	13	13	13	13	13	13	13	13	13	13	13	13	13	13	13	13	13	13	13	13	13	13	13	13	13	13	13	13	13	13	13	13	13	13
	ROI_4	Correlation coefficient	-0.0302614	0.190876	0.111907	0.148352	-0.10989	0.247253	1	.769**	.577*	0.0346763	-0.172719	0.423439	-0.315415	0.403321	0.0934066	-0.17033	-0.236264	-0.324176	-0.459461	0.263736	-0.503026	0.164835	0.186813	-0.0687759	-0.0904316	-0.010989	-0.384334	-0.214775	-.560*	0.318681	0.165748	0.263736	-0.192308	-0.0982495	0.0824176	0.07978	0.0659341	-0.222834	0.42641	-0.18707	0.505495	-0.0402657	-0.0467676	0.153846	-0.368132	0.0274725	0.137363
		Sig. (two-tailed)	0.921824	0.532198	0.715876	0.628609	0.72081	0.415405		0.00212854	0.0389926	0.910458	0.572572	0.149363	0.293829	0.171759	0.7615	0.577975	0.437084	0.279882	0.114215	0.383937	0.0797389	0.590479	0.541124	0.82334	0.768908	0.971578	0.194767	0.481031	0.0467714	0.288583	0.588393	0.383937	0.529068	0.749482	0.788951	0.795574	0.830542	0.464313	0.146226	0.540557	0.0780333	0.896089	0.879413	0.615799	0.215857	0.929012	0.654517
		N	13	13	13	13	13	13	13	13	13	13	13	13	13	13	13	13	13	13	13	13	13	13	13	13	13	13	13	13	13	13	13	13	13	13	13	13	13	13	13	13	13	13	13	13	13	13	13
	ROI_5	Correlation coefficient	0.390547	.557*	0.517735	0.312008	-0.309222	0.398367	.769**	1	.557*	0.146511	0.0508475	0.391243	-0.210958	0.523828	-0.0947167	-0.203362	-0.376081	-0.217291	-0.303278	0.292507	-0.323815	0.523728	0.295293	-0.192484	0.100297	0.0195005	-0.140416	-0.103162	-.765**	0.320365	-0.134459	0.289722	-0.222863	0.247604	0.423439	0.322201	0.0668589	0.106006	0.40031	-0.14785	0.498656	-0.044233	0.351492	0.130932	-0.195005	0.181076	-0.0724304
		Sig. (two-tailed)	0.187037	0.0480873	0.0699507	0.299358	0.303923	0.177586	0.00212854		0.0479214	0.632922	0.868971	0.186183	0.489046	0.0661549	0.758244	0.505174	0.205342	0.475781	0.313795	0.332135	0.280448	0.0662162	0.327336	0.528684	0.744416	0.949583	0.647282	0.737342	0.00230766	0.2859	0.661425	0.336973	0.464254	0.414722	0.149363	0.282991	0.828197	0.730342	0.175285	0.629784	0.0828211	0.885909	0.238923	0.669847	0.523193	0.553835	0.814096
		N	13	13	13	13	13	13	13	13	13	13	13	13	13	13	13	13	13	13	13	13	13	13	13	13	13	13	13	13	13	13	13	13	13	13	13	13	13	13	13	13	13	13	13	13	13	13	13
	ROI_6	Correlation coefficient	-0.0550207	.584*	0.279767	0.516484	-0.153846	-0.318681	.577*	.557*	1	0.462351	0.15879	0.378867	-.718**	.674*	0.241758	-0.274725	-0.318681	0.142857	-0.173381	0.412088	-0.129995	0.346154	0.296703	0.409904	0.350422	0.285714	-.622*	-0.542589	0.0282599	.654*	0.353597	.681*	0.142857	0.106919	0.494505	0.387896	0.214286	-0.0302614	0.365888	0.332875	0.461538	-0.214751	0.220083	-0.043956	-0.296703	0.0549451	-0.131868
		Sig. (two-tailed)	0.858311	0.0362325	0.354576	0.070749	0.615799	0.288583	0.0389926	0.0479214		0.111663	0.604358	0.201733	0.00570346	0.011524	0.426176	0.363675	0.288583	0.641516	0.571077	0.161751	0.67209	0.246625	0.324922	0.164208	0.240455	0.344	0.0232968	0.0553792	0.926982	0.0153485	0.235927	0.0103404	0.641516	0.728099	0.0858235	0.190311	0.482054	0.921824	0.218885	0.266421	0.112376	0.481082	0.469989	0.886619	0.324922	0.858504	0.667608
		N	13	13	13	13	13	13	13	13	13	13	13	13	13	13	13	13	13	13	13	13	13	13	13	13	13	13	13	13	13	13	13	13	13	13	13	13	13	13	13	13	13	13	13	13	13	13	13
	ROI_13	Correlation coefficient	0.144683	0.299704	-0.0926956	.636*	-0.303418	-0.37566	0.0346763	0.146511	0.462351	1	0.291557	0.026372	-0.162355	0.168531	0.0115588	0.312087	0.228286	0.352542	0.382979	0.352542	0.523161	0.164712	.682*	0.204004	.684**	0.534593	0.0564776	-0.318058	0.0326976	0.436343	0.505592	0.497027	0.083801	0.229483	.743**	0.195323	0.124257	.624*	0.397879	0.519413	0.309197	0.292944	0.48903	0.303418	0.0288969	0.355432	0.0606835
		Sig. (two-tailed)	0.637216	0.319817	0.763269	0.0195254	0.313562	0.205891	0.910458	0.632922	0.111663		0.333782	0.931849	0.596158	0.582058	0.970105	0.29923	0.453164	0.237425	0.19648	0.237425	0.0665631	0.59076	0.0102396	0.503803	0.00997737	0.0598066	0.854595	0.28958	0.91555	0.136052	0.0779666	0.0839906	0.785482	0.450732	0.00363837	0.522503	0.685885	0.0227651	0.178166	0.0688903	0.303965	0.33138	0.0898988	0.313562	0.92534	0.233333	0.843882
		N	13	13	13	13	13	13	13	13	13	13	13	13	13	13	13	13	13	13	13	13	13	13	13	13	13	13	13	13	13	13	13	13	13	13	13	13	13	13	13	13	13	13	13	13	13	13	13
	ROI_14	Correlation coefficient	0.177141	0.441806	0.21986	0.136503	0.00835736	-0.339866	-0.172719	0.0508475	0.15879	0.291557	1	-0.0466102	-0.149712	0.0672293	-0.356581	-0.345437	0.122575	0.493084	0.285697	-0.00557157	0.200594	0.529299	0.384438	-0.0348703	0.404053	0.465226	-0.315219	0.0200594	0.0716406	0.222863	0.0448195	0.247935	-0.142075	0.0234418	0.468012	0.191089	0.0445726	0.348703	0.297095	0.213406	-0.0668589	0.193945	0.36544	0.164361	-0.0557157	0.236792	-0.0835736
		Sig. (two-tailed)	0.562626	0.130662	0.470449	0.656558	0.978383	0.255886	0.572572	0.868971	0.604358	0.333782		0.879816	0.625429	0.827258	0.231718	0.24767	0.689946	0.086869	0.344031	0.985588	0.511113	0.0628719	0.194636	0.909958	0.170909	0.109161	0.294146	0.94814	0.816092	0.464254	0.884405	0.414078	0.643361	0.939408	0.106774	0.531732	0.885038	0.24293	0.324253	0.483898	0.828197	0.525499	0.219492	0.591562	0.856538	0.436029	0.786052
		N	13	13	13	13	13	13	13	13	13	13	13	13	13	13	13	13	13	13	13	13	13	13	13	13	13	13	13	13	13	13	13	13	13	13	13	13	13	13	13	13	13	13	13	13	13	13	13
	ROI_15	Correlation coefficient	0.446339	0.267889	0.358868	0.122575	-0.0473584	0.167147	0.423439	0.391243	0.378867	0.026372	-0.0466102	1	-0.0408305	0.364159	0.228434	0.0724304	-0.479155	-0.367724	-0.206581	0.5488	0.0343875	0.189433	0.23122	0.0125533	-0.0601781	0.403939	-0.114625	0.0888343	-0.0429844	0.49587	-0.0560244	.660*	-0.0696446	0.00586044	0.353795	.848**	0.256292	-0.199458	0.396126	0.474235	0.456869	-0.146309	0.269198	-0.359366	-0.401153	0.114217	-0.217291
		Sig. (two-tailed)	0.126297	0.376212	0.228522	0.689946	0.8779	0.585205	0.149363	0.186183	0.201733	0.931849	0.879816		0.894639	0.221235	0.452861	0.814096	0.0975809	0.216406	0.498311	0.0521055	0.911201	0.53536	0.447216	0.967534	0.845168	0.171041	0.709241	0.772892	0.889111	0.0848283	0.855751	0.0140496	0.82114	0.98484	0.235646	0.000249474	0.39799	0.513558	0.180262	0.10157	0.116537	0.633396	0.373793	0.22783	0.174294	0.710235	0.475781
		N	13	13	13	13	13	13	13	13	13	13	13	13	13	13	13	13	13	13	13	13	13	13	13	13	13	13	13	13	13	13	13	13	13	13	13	13	13	13	13	13	13	13	13	13	13	13	13
	ROI_16	Correlation coefficient	0.188165	-0.523708	-0.201606	-0.261727	-0.0872424	0.449634	-0.315415	-0.210958	-.718**	-0.162355	-0.149712	-0.0408305	1	-0.364399	0.0402657	0.516744	0.0268438	0.0671096	0.229414	-0.0201329	0.428004	-0.335548	0.107375	-0.248647	-0.0897427	-0.0335548	.670*	.635*	-0.227808	-0.315415	-0.269925	-0.375814	-0.308704	-0.0847068	-0.0402657	-0.00672019	-0.194618	0.114243	0.0403212	-0.34609	-0.0603986	0.5	0.255367	-0.0134219	0.335548	0.134219	-0.154352
		Sig. (two-tailed)	0.538146	0.0662279	0.508938	0.387703	0.776869	0.123187	0.293829	0.489046	0.00570346	0.596158	0.625429	0.894639		0.220907	0.896089	0.0705826	0.930633	0.827562	0.450871	0.94795	0.144561	0.262364	0.726977	0.412694	0.770626	0.913344	0.0122922	0.0196843	0.454134	0.293829	0.372453	0.20569	0.304777	0.783213	0.896089	0.982617	0.524035	0.710171	0.895947	0.246718	0.844607	0.0818642	0.399754	0.965288	0.262364	0.661995	0.614624
		N	13	13	13	13	13	13	13	13	13	13	13	13	13	13	13	13	13	13	13	13	13	13	13	13	13	13	13	13	13	13	13	13	13	13	13	13	13	13	13	13	13	13	13	13	13	13	13
	ROI_17	Correlation coefficient	0.0857545	0.417247	.715**	0.143649	-0.392271	-0.370171	0.403321	0.523828	.674*	0.168531	0.0672293	0.364159	-0.364399	1	0.441996	-0.364646	-.597*	0.0165748	0.0261513	0.386746	-0.227331	0.436471	0.215473	0.525592	0.250065	0.0552495	-0.278481	-0.193232	-0.0681994	0.198898	0.0444444	0.53592	-0.254148	0.418421	0.364646	0.370681	-0.204423	-0.213003	0.0331953	0.196406	0.430946	-.607*	0.0746894	-0.0939241	-0.287297	-0.441996	-0.110499
		Sig. (two-tailed)	0.78059	0.156042	0.00606145	0.639651	0.184926	0.213128	0.171759	0.0661549	0.011524	0.582058	0.827258	0.221235	0.220907		0.130477	0.22057	0.0313347	0.95714	0.932419	0.191742	0.455105	0.135925	0.479572	0.0650833	0.409947	0.857728	0.356884	0.527052	0.8248	0.514764	0.885367	0.0590551	0.402087	0.154761	0.22057	0.21245	0.502908	0.484743	0.914269	0.520154	0.141521	0.0277028	0.808393	0.760213	0.341215	0.130477	0.719319
		N	13	13	13	13	13	13	13	13	13	13	13	13	13	13	13	13	13	13	13	13	13	13	13	13	13	13	13	13	13	13	13	13	13	13	13	13	13	13	13	13	13	13	13	13	13	13	13
	ROI_18	Correlation coefficient	-0.53095	-0.414948	0.033572	-0.335165	-0.252747	-0.340659	0.0934066	-0.0947167	0.241758	0.0115588	-0.356581	0.228434	0.0402657	0.441996	1	-0.0659341	-0.472527	-0.0934066	-0.228286	.604*	0.214775	-0.159341	-0.324176	.600*	-0.254339	-0.153846	0.0452158	-0.31651	0.40129	-0.00549451	0.0883991	0.318681	-0.148352	0.271631	-0.10989	0.154058	-0.0274725	-.556*	-0.324622	0.154058	0.137363	-0.34897	0.0687759	0.0934066	0.142857	-0.324176	-0.137363
		Sig. (two-tailed)	0.0619046	0.15857	0.913299	0.262943	0.404774	0.254706	0.7615	0.758244	0.426176	0.970105	0.231718	0.452861	0.896089	0.130477		0.830542	0.102981	0.7615	0.453164	0.0286727	0.481031	0.603088	0.279882	0.0302662	0.401721	0.615799	0.883389	0.292063	0.174133	0.985787	0.773979	0.288583	0.628609	0.369321	0.72081	0.615307	0.929012	0.0486285	0.279182	0.615307	0.654517	0.242544	0.82334	0.7615	0.641516	0.279882	0.654517
		N	13	13	13	13	13	13	13	13	13	13	13	13	13	13	13	13	13	13	13	13	13	13	13	13	13	13	13	13	13	13	13	13	13	13	13	13	13	13	13	13	13	13	13	13	13	13	13
	ROI_19	Correlation coefficient	0.214581	-0.160446	-0.416852	0.351648	0.291209	0.296703	-0.17033	-0.203362	-0.274725	0.312087	-0.345437	0.0724304	0.516744	-0.364646	-0.0659341	1	0.252747	0.043956	0.262962	0.0549451	0.548241	-0.467033	0.445055	0.115543	0.254339	0.28022	0.42955	0.197819	-0.0791276	0.324176	0.364646	0.0824176	0.247253	-0.0664629	0.258242	0.156809	0.412088	0.456672	0.453921	0.129299	-0.153846	0.530166	0.167813	-0.0274725	0.131868	0.313187	0.021978
		Sig. (two-tailed)	0.481437	0.600542	0.156474	0.2387	0.334386	0.324922	0.577975	0.505174	0.363675	0.29923	0.24767	0.814096	0.0705826	0.22057	0.830542		0.404774	0.886619	0.385386	0.858504	0.052394	0.107609	0.127524	0.707003	0.401721	0.353764	0.142958	0.517094	0.797215	0.279882	0.22057	0.788951	0.415405	0.829201	0.394284	0.608932	0.161751	0.116715	0.119217	0.67376	0.615799	0.0623628	0.583689	0.929012	0.667608	0.297438	0.943186
		N	13	13	13	13	13	13	13	13	13	13	13	13	13	13	13	13	13	13	13	13	13	13	13	13	13	13	13	13	13	13	13	13	13	13	13	13	13	13	13	13	13	13	13	13	13	13	13
	ROI_20	Correlation coefficient	-0.0962862	-0.196409	-0.545545	-0.0824176	0.203297	-0.0384615	-0.236264	-0.376081	-0.318681	0.228286	0.122575	-0.479155	0.0268438	-.597*	-0.472527	0.252747	1	-0.0549451	0.0491247	-.577*	-0.0452158	-0.159341	0.115385	-0.368639	-0.0847796	-0.21978	0.226079	-0.0678237	0.0339118	-0.0494505	0.099449	-0.461538	-0.175824	-0.2803	-0.192308	-0.511692	0.0769231	0.255846	0.148556	0.00275103	-0.478022	0.409368	-0.286108	0.263736	-0.115385	0.214286	0.395604
		Sig. (two-tailed)	0.754348	0.520147	0.0538036	0.788951	0.505315	0.900724	0.437084	0.205342	0.288583	0.453164	0.689946	0.0975809	0.930633	0.0313347	0.102981	0.404774		0.858504	0.873378	0.0389926	0.883389	0.603088	0.70739	0.215177	0.78303	0.470615	0.457661	0.825752	0.912425	0.872544	0.746513	0.112376	0.56558	0.35362	0.529068	0.0738637	0.802763	0.39884	0.628132	0.992883	0.0984901	0.164814	0.343307	0.383937	0.70739	0.482054	0.180889
		N	13	13	13	13	13	13	13	13	13	13	13	13	13	13	13	13	13	13	13	13	13	13	13	13	13	13	13	13	13	13	13	13	13	13	13	13	13	13	13	13	13	13	13	13	13	13	13
	ROI_21	Correlation coefficient	-0.143054	0.118952	-0.179051	0.489011	0.043956	-0.335165	-0.324176	-0.217291	0.142857	0.352542	0.493084	-0.367724	0.0671096	0.0165748	-0.0934066	0.043956	-0.0549451	1	0.540372	-0.0274725	0.463462	-0.0879121	0.401099	0.363137	.740**	0.494505	-0.339118	0.124343	0.265643	0.164835	0.392271	0.0934066	0.32967	-0.18494	0.417582	-0.0577717	-0.148352	0.415406	0.200825	-0.129299	0.137363	0.416079	0.316369	-0.131868	0.346154	0.181319	-0.274725
		Sig. (two-tailed)	0.641053	0.698719	0.558353	0.0899131	0.886619	0.262943	0.279882	0.475781	0.641516	0.237425	0.086869	0.216406	0.827562	0.95714	0.7615	0.886619	0.858504		0.0565826	0.929012	0.110691	0.775195	0.174357	0.222632	0.00379813	0.0858235	0.257001	0.685676	0.38038	0.590479	0.184926	0.7615	0.271335	0.54526	0.155675	0.851296	0.628609	0.158063	0.510614	0.67376	0.654517	0.157322	0.292291	0.667608	0.246625	0.553295	0.363675
		N	13	13	13	13	13	13	13	13	13	13	13	13	13	13	13	13	13	13	13	13	13	13	13	13	13	13	13	13	13	13	13	13	13	13	13	13	13	13	13	13	13	13	13	13	13	13	13
	ROI_22	Correlation coefficient	0.20545	0.199317	-0.077982	0.335204	-0.323645	-0.433454	-0.459461	-0.303278	-0.173381	0.382979	0.285697	-0.206581	0.229414	0.0261513	-0.228286	0.262962	0.0491247	0.540372	1	-0.251403	0.341838	-0.288969	.569*	0.16928	.675*	0.488358	0.0267526	0.124845	0.0980927	-0.179161	0.0958881	0.0231175	0.0606835	-0.147416	0.294748	0.0419582	-0.297638	0.412348	0.0969379	0.272005	0.0606835	0.116472	0.241621	0.0231175	-0.150264	-0.28319	-0.329425
		Sig. (two-tailed)	0.500717	0.51386	0.800097	0.262884	0.280715	0.138962	0.114215	0.313795	0.571077	0.19648	0.344031	0.498311	0.450871	0.932419	0.453164	0.385386	0.873378	0.0565826		0.407362	0.252959	0.338287	0.0422932	0.580357	0.0114032	0.0904081	0.930868	0.684466	0.74987	0.558106	0.755335	0.940245	0.843882	0.6308	0.328272	0.891744	0.323326	0.16146	0.752731	0.368637	0.843882	0.704743	0.426446	0.940245	0.62414	0.348468	0.271714
		N	13	13	13	13	13	13	13	13	13	13	13	13	13	13	13	13	13	13	13	13	13	13	13	13	13	13	13	13	13	13	13	13	13	13	13	13	13	13	13	13	13	13	13	13	13	13	13
	ROI_23	Correlation coefficient	0.0495186	-0.0165979	0.290957	0.181319	-0.0934066	-0.0604396	0.263736	0.292507	0.412088	0.352542	-0.00557157	0.5488	-0.0201329	0.386746	.604*	0.0549451	-.577*	-0.0274725	-0.251403	1	0.503026	0.340659	0.0769231	0.37139	0.141299	0.423077	0.0678237	-0.0904316	0.118691	0.373626	0.337022	.758**	0.148352	0.540372	0.510989	0.536452	0.225275	0.0742779	0.0522697	0.349381	0.467033	-0.0939534	0.440165	0.0714286	0.346154	0.313187	0.0659341
		Sig. (two-tailed)	0.87237	0.957081	0.334823	0.553295	0.7615	0.844502	0.383937	0.332135	0.161751	0.237425	0.985588	0.0521055	0.94795	0.191742	0.0286727	0.858504	0.0389926	0.929012	0.407362		0.0797389	0.254706	0.802763	0.211508	0.645193	0.149749	0.825752	0.768908	0.69935	0.208554	0.260142	0.00266608	0.628609	0.0565826	0.0743289	0.0587558	0.459305	0.809431	0.865336	0.241951	0.107609	0.760141	0.132265	0.816628	0.246625	0.297438	0.830542
		N	13	13	13	13	13	13	13	13	13	13	13	13	13	13	13	13	13	13	13	13	13	13	13	13	13	13	13	13	13	13	13	13	13	13	13	13	13	13	13	13	13	13	13	13	13	13	13
	ROI_24	Correlation coefficient	0.090556	-0.128052	-0.198571	0.305207	0.0565197	-0.101736	-0.503026	-0.323815	-0.129995	0.523161	0.200594	0.0343875	0.428004	-0.227331	0.214775	0.548241	-0.0452158	0.463462	0.341838	0.503026	1	-0.0791276	0.293903	0.277328	0.430233	.560*	0.348837	0.104651	0.337209	0.271295	0.329631	0.367378	0.310859	0.249691	0.542589	0.345245	0.288251	0.523527	0.135834	0.350905	-0.0113039	0.46252	.617*	0.0678237	.554*	0.491722	-0.158255
		Sig. (two-tailed)	0.768597	0.676751	0.51547	0.310573	0.854487	0.740862	0.0797389	0.280448	0.67209	0.0665631	0.511113	0.911201	0.144561	0.455105	0.481031	0.052394	0.883389	0.110691	0.252959	0.0797389		0.797215	0.329727	0.358962	0.142254	0.0467714	0.242735	0.733675	0.25986	0.369938	0.271396	0.216871	0.301237	0.410671	0.0553792	0.247951	0.339544	0.0663388	0.65815	0.239763	0.970763	0.111514	0.0247059	0.825752	0.0495256	0.0878791	0.605591
		N	13	13	13	13	13	13	13	13	13	13	13	13	13	13	13	13	13	13	13	13	13	13	13	13	13	13	13	13	13	13	13	13	13	13	13	13	13	13	13	13	13	13	13	13	13	13	13
	ROI_25	Correlation coefficient	0.448419	0.481339	.781**	0.104396	-0.032967	0.00549451	0.164835	0.523728	0.346154	0.164712	0.529299	0.189433	-0.335548	0.436471	-0.159341	-0.467033	-0.159341	-0.0879121	-0.288969	0.340659	-0.0791276	1	0.0879121	-0.0852821	0.124343	0.0714286	0.0169559	0.0734756	-0.203471	0.203297	-0.0662994	0.368132	-0.175824	.659*	0.489011	0.277854	0.0164835	0.277854	0.0192572	0.137552	0.159341	-0.288571	0.162311	0.032967	0.120879	0.274725	0.32967
		Sig. (two-tailed)	0.124328	0.0958444	0.00164007	0.734304	0.914856	0.985787	0.590479	0.0662162	0.246625	0.59076	0.0628719	0.53536	0.262364	0.135925	0.603088	0.107609	0.603088	0.775195	0.338287	0.254706	0.797215		0.775195	0.781772	0.685676	0.816628	0.956156	0.811456	0.504942	0.505315	0.829616	0.215857	0.56558	0.0143234	0.0899131	0.358012	0.957376	0.358012	0.950211	0.654068	0.603088	0.338983	0.596258	0.914856	0.694047	0.363675	0.271335
		N	13	13	13	13	13	13	13	13	13	13	13	13	13	13	13	13	13	13	13	13	13	13	13	13	13	13	13	13	13	13	13	13	13	13	13	13	13	13	13	13	13	13	13	13	13	13	13
	ROI_26	Correlation coefficient	0.473178	0.45091	0.0391673	.681*	-0.115385	-0.0934066	0.186813	0.295293	0.296703	.682*	0.384438	0.23122	0.107375	0.215473	-0.324176	0.445055	0.115385	0.401099	.569*	0.0769231	0.293903	0.0879121	1	0.0990372	.786**	.681*	-0.0847796	0.146951	-0.299555	0.489011	0.408846	0.417582	-0.0494505	-0.0866907	.764**	0.341128	0.0604396	.624*	.787**	0.272352	0.346154	0.416079	0.387896	0.0164835	-0.274725	0.225275	-0.0659341
		Sig. (two-tailed)	0.102442	0.121996	0.898911	0.0103404	0.70739	0.7615	0.541124	0.327336	0.324922	0.0102396	0.194636	0.447216	0.726977	0.479572	0.279882	0.127524	0.70739	0.174357	0.0422932	0.802763	0.329727	0.775195		0.747531	0.00145728	0.0103404	0.78303	0.63189	0.32007	0.0899131	0.165407	0.155675	0.872544	0.778248	0.00237661	0.254011	0.844502	0.0225125	0.00141745	0.368001	0.246625	0.157322	0.190311	0.957376	0.363675	0.459305	0.830542
		N	13	13	13	13	13	13	13	13	13	13	13	13	13	13	13	13	13	13	13	13	13	13	13	13	13	13	13	13	13	13	13	13	13	13	13	13	13	13	13	13	13	13	13	13	13	13	13
	ROI_27	Correlation coefficient	-0.407713	0.0470921	0.103656	0.178817	0.189821	-.602*	-0.0687759	-0.192484	0.409904	0.204004	-0.0348703	0.0125533	-0.248647	0.525592	.600*	0.115543	-0.368639	0.363137	0.16928	0.37139	0.277328	-0.0852821	0.0990372	1	0.339585	0.231087	-0.331096	-0.316946	0.503718	0.335626	.575*	0.547456	0.286108	0.277792	0.206328	0.161157	0.217332	-0.0964187	-0.00137741	0.275482	-0.082531	-0.33601	-0.0661157	-0.0302614	0.0715269	-0.34663	-0.0385145
		Sig. (two-tailed)	0.166697	0.878582	0.736125	0.558874	0.534509	0.0293199	0.82334	0.528684	0.164208	0.503803	0.909958	0.967534	0.412694	0.0650833	0.0302662	0.707003	0.215177	0.222632	0.580357	0.211508	0.358962	0.781772	0.747531		0.256305	0.447485	0.269143	0.291363	0.079258	0.262246	0.0396402	0.0528019	0.343307	0.358125	0.498849	0.598908	0.475697	0.754019	0.996437	0.362301	0.788666	0.261667	0.830082	0.921824	0.816379	0.245932	0.900588
		N	13	13	13	13	13	13	13	13	13	13	13	13	13	13	13	13	13	13	13	13	13	13	13	13	13	13	13	13	13	13	13	13	13	13	13	13	13	13	13	13	13	13	13	13	13	13	13
	ROI_28	Correlation coefficient	0.314116	0.458141	0.0978467	.842**	-0.0678237	-0.310859	-0.0904316	0.100297	0.350422	.684**	0.404053	-0.0601781	-0.0897427	0.250065	-0.254339	0.254339	-0.0847796	.740**	.675*	0.141299	0.430233	0.124343	.786**	0.339585	1	.740**	-0.215116	0.110465	0.00581395	0.350422	.557*	0.435202	0.37303	0.0832302	.769**	0.198091	-0.0734756	.730**	0.418822	0.22356	0.389986	0.248518	0.348075	-0.113039	0.107387	0.203471	-0.0678237
		Sig. (two-tailed)	0.29593	0.115393	0.750479	0.000303973	0.825752	0.301237	0.768908	0.744416	0.240455	0.00997737	0.170909	0.845168	0.770626	0.409947	0.401721	0.401721	0.78303	0.00379813	0.0114032	0.645193	0.142254	0.685676	0.00145728	0.256305		0.00379813	0.480317	0.719402	0.984961	0.240455	0.0480162	0.137197	0.209339	0.786913	0.00213819	0.516506	0.811456	0.00460303	0.154325	0.46282	0.187726	0.412944	0.243837	0.713108	0.726947	0.504942	0.825752
		N	13	13	13	13	13	13	13	13	13	13	13	13	13	13	13	13	13	13	13	13	13	13	13	13	13	13	13	13	13	13	13	13	13	13	13	13	13	13	13	13	13	13	13	13	13	13	13
	ROI_29	Correlation coefficient	0.341128	0.36792	-0.00279767	.659*	0.104396	-0.225275	-0.010989	0.0195005	0.285714	0.534593	0.465226	0.403939	-0.0335548	0.0552495	-0.153846	0.28022	-0.21978	0.494505	0.488358	0.423077	.560*	0.0714286	.681*	0.231087	.740**	1	-0.299555	0.118691	0.152603	0.505495	0.530395	.692**	0.428571	-0.0664629	.714**	0.541954	0.21978	0.536452	0.525448	0.495186	0.395604	0.301993	0.459423	-0.131868	-0.010989	0.357143	-0.148352
		Sig. (two-tailed)	0.254011	0.216142	0.992763	0.0142256	0.734304	0.459305	0.971578	0.949583	0.344	0.0598066	0.109161	0.171041	0.913344	0.857728	0.615799	0.353764	0.470615	0.0858235	0.0904081	0.149749	0.0467714	0.816628	0.0103404	0.447485	0.00379813		0.32007	0.69935	0.618688	0.0780333	0.0622285	0.00873032	0.143971	0.829201	0.00608831	0.0557223	0.470615	0.0587558	0.0651708	0.085326	0.180889	0.315953	0.114249	0.667608	0.971578	0.23093	0.628609
		N	13	13	13	13	13	13	13	13	13	13	13	13	13	13	13	13	13	13	13	13	13	13	13	13	13	13	13	13	13	13	13	13	13	13	13	13	13	13	13	13	13	13	13	13	13	13	13
	ROI_30	Correlation coefficient	0.333925	-0.418303	0.0518012	-0.265643	-0.209123	0.361726	-0.384334	-0.140416	-.622*	0.0564776	-0.315219	-0.114625	.670*	-0.278481	0.0452158	0.42955	0.226079	-0.339118	0.0267526	0.0678237	0.348837	0.0169559	-0.0847796	-0.331096	-0.215116	-0.299555	1	0.383721	-0.19186	-0.389986	-0.312581	-0.322162	-0.305207	0.436958	-0.0113039	-0.0764067	-0.158255	0.249029	-0.285818	-0.045278	-0.141299	0.124259	0.116025	0.129995	0.395638	0.163907	0.231731
		Sig. (two-tailed)	0.264823	0.154889	0.866533	0.38038	0.49292	0.224568	0.194767	0.647282	0.0232968	0.854595	0.294146	0.709241	0.0122922	0.356884	0.883389	0.142958	0.457661	0.257001	0.930868	0.825752	0.242735	0.956156	0.78303	0.269143	0.480317	0.32007		0.195541	0.530045	0.187726	0.298425	0.283052	0.310573	0.135438	0.970763	0.804064	0.605591	0.411953	0.343818	0.88323	0.645193	0.685879	0.705831	0.67209	0.180849	0.592601	0.446185
		N	13	13	13	13	13	13	13	13	13	13	13	13	13	13	13	13	13	13	13	13	13	13	13	13	13	13	13	13	13	13	13	13	13	13	13	13	13	13	13	13	13	13	13	13	13	13	13
	ROI_31	Correlation coefficient	0.526357	-0.276023	0.18706	-0.0113039	0.203471	0.463462	-0.214775	-0.103162	-0.542589	-0.318058	0.0200594	0.0888343	.635*	-0.193232	-0.31651	0.197819	-0.0678237	0.124343	0.124845	-0.0904316	0.104651	0.0734756	0.146951	-0.316946	0.110465	0.118691	0.383721	1	-0.168605	-0.243035	-0.125032	-0.254339	-0.0678237	-0.0475601	0.0734756	0.0311286	-0.406942	0.23205	0.0311286	-0.393353	0.209123	0.241615	-0.124515	-0.548241	0.305207	0.203471	0.186515
		Sig. (two-tailed)	0.0646227	0.361321	0.54058	0.970763	0.504942	0.110691	0.481031	0.737342	0.0553792	0.28958	0.94814	0.772892	0.0196843	0.527052	0.292063	0.517094	0.825752	0.685676	0.684466	0.768908	0.733675	0.811456	0.63189	0.291363	0.719402	0.69935	0.195541		0.581889	0.423661	0.684015	0.401721	0.825752	0.877383	0.811456	0.91959	0.167579	0.445541	0.91959	0.18361	0.49292	0.426458	0.685263	0.052394	0.310573	0.504942	0.541781
		N	13	13	13	13	13	13	13	13	13	13	13	13	13	13	13	13	13	13	13	13	13	13	13	13	13	13	13	13	13	13	13	13	13	13	13	13	13	13	13	13	13	13	13	13	13	13	13
	ROI_32	Correlation coefficient	-0.413162	-0.264641	-0.207205	-0.124343	0.248687	-.644*	-.560*	-.765**	0.0282599	0.0326976	0.0716406	-0.0429844	-0.227808	-0.0681994	0.40129	-0.0791276	0.0339118	0.265643	0.0980927	0.118691	0.337209	-0.203471	-0.299555	0.503718	0.00581395	0.152603	-0.19186	-0.168605	1	0.0565197	0.267114	0.220427	0.339118	-0.0535051	-0.135647	0.0565975	0.0621717	-0.23771	-0.356564	0.45561	-0.226079	-0.234712	-0.203751	-0.299555	0.124343	-0.141299	-0.0282599
		Sig. (two-tailed)	0.160551	0.382247	0.496985	0.685676	0.412617	0.0174502	0.0467714	0.00230766	0.926982	0.91555	0.816092	0.889111	0.454134	0.8248	0.174133	0.797215	0.912425	0.38038	0.74987	0.69935	0.25986	0.504942	0.32007	0.079258	0.984961	0.618688	0.530045	0.581889		0.854487	0.377646	0.469277	0.257001	0.86218	0.658594	0.854289	0.840097	0.4342	0.23174	0.117677	0.457661	0.440189	0.504343	0.32007	0.685676	0.645193	0.926982
		N	13	13	13	13	13	13	13	13	13	13	13	13	13	13	13	13	13	13	13	13	13	13	13	13	13	13	13	13	13	13	13	13	13	13	13	13	13	13	13	13	13	13	13	13	13	13	13
	ROI_33	Correlation coefficient	0.181568	0.514535	0.0307743	.593*	0.39011	0.032967	0.318681	0.320365	.654*	0.436343	0.222863	0.49587	-0.315415	0.198898	-0.00549451	0.324176	-0.0494505	0.164835	-0.179161	0.373626	0.271295	0.203297	0.489011	0.335626	0.350422	0.505495	-0.389986	-0.243035	0.0565197	1	0.48067	.709**	0.307692	-0.0173381	.637*	.613*	.725**	0.269601	.773**	0.396149	0.0824176	0.275149	0.341128	-0.17033	-0.17033	0.489011	-0.10989
		Sig. (two-tailed)	0.55274	0.0720044	0.920503	0.0325244	0.187574	0.914856	0.288583	0.2859	0.0153485	0.136052	0.464254	0.0848283	0.293829	0.514764	0.985787	0.279882	0.872544	0.590479	0.558106	0.208554	0.369938	0.505315	0.0899131	0.262246	0.240455	0.0780333	0.187726	0.423661	0.854487		0.096374	0.00668178	0.306447	0.955168	0.0191181	0.0257505	0.00502324	0.37305	0.00194281	0.180235	0.788951	0.362905	0.254011	0.577975	0.577975	0.0899131	0.72081
		N	13	13	13	13	13	13	13	13	13	13	13	13	13	13	13	13	13	13	13	13	13	13	13	13	13	13	13	13	13	13	13	13	13	13	13	13	13	13	13	13	13	13	13	13	13	13	13
	ROI_34	Correlation coefficient	-0.235133	-0.0333797	-0.28413	0.54697	0.453046	-0.337022	0.165748	-0.134459	0.353597	0.505592	0.0448195	-0.0560244	-0.269925	0.0444444	0.0883991	0.364646	0.099449	0.392271	0.0958881	0.337022	0.329631	-0.0662994	0.408846	.575*	.557*	0.530395	-0.312581	-0.125032	0.267114	0.48067	1	0.497245	0.519345	0.0697368	0.364646	-0.0857545	0.276247	0.40111	0.345784	0.182574	0.132599	0.1822	-0.157678	0.0607744	0.198898	0.237573	0.458571
		Sig. (two-tailed)	0.439344	0.913794	0.346801	0.0530554	0.120021	0.260142	0.588393	0.661425	0.235927	0.0779666	0.884405	0.855751	0.372453	0.885367	0.773979	0.22057	0.746513	0.184926	0.755335	0.260142	0.271396	0.829616	0.165407	0.0396402	0.0480162	0.0622285	0.298425	0.684015	0.377646	0.096374		0.0838332	0.0689334	0.820907	0.22057	0.78059	0.360915	0.174344	0.247164	0.550504	0.665862	0.551336	0.606924	0.84365	0.514764	0.434473	0.115009
		N	13	13	13	13	13	13	13	13	13	13	13	13	13	13	13	13	13	13	13	13	13	13	13	13	13	13	13	13	13	13	13	13	13	13	13	13	13	13	13	13	13	13	13	13	13	13	13
	ROI_35	Correlation coefficient	0.206328	0.467508	0.366494	0.478022	0.0659341	-0.32967	0.263736	0.289722	.681*	0.497027	0.247935	.660*	-0.375814	0.53592	0.318681	0.0824176	-0.461538	0.0934066	0.0231175	.758**	0.367378	0.368132	0.417582	0.547456	0.435202	.692**	-0.322162	-0.254339	0.220427	.709**	0.497245	1	0.28022	0.358322	.698**	.740**	0.434066	0.18707	0.387896	.685**	0.351648	-0.194618	0.365888	-0.0714286	-0.120879	0.17033	-0.043956
		Sig. (two-tailed)	0.498849	0.107204	0.218064	0.0984901	0.830542	0.271335	0.383937	0.336973	0.0103404	0.0839906	0.414078	0.0140496	0.20569	0.0590551	0.288583	0.788951	0.112376	0.7615	0.940245	0.00266608	0.216871	0.215857	0.155675	0.0528019	0.137197	0.00873032	0.283052	0.401721	0.469277	0.00668178	0.0838332		0.353764	0.229283	0.00800072	0.00382576	0.138342	0.540557	0.190311	0.00977675	0.2387	0.524035	0.218885	0.816628	0.694047	0.577975	0.886619
		N	13	13	13	13	13	13	13	13	13	13	13	13	13	13	13	13	13	13	13	13	13	13	13	13	13	13	13	13	13	13	13	13	13	13	13	13	13	13	13	13	13	13	13	13	13	13	13
	ROI_36	Correlation coefficient	-0.0192572	0.174278	-0.201432	.588*	0.516484	0.010989	-0.192308	-0.222863	0.142857	0.083801	-0.142075	-0.0696446	-0.308704	-0.254148	-0.148352	0.247253	-0.175824	0.32967	0.0606835	0.148352	0.310859	-0.175824	-0.0494505	0.286108	0.37303	0.428571	-0.305207	-0.0678237	0.339118	0.307692	0.519345	0.28022	1	-0.0144485	0.153846	0.082531	0.384615	0.365888	-0.00550207	0.13205	0.021978	0.0805315	-0.0165062	-0.307692	0.373626	0.324176	0.010989
		Sig. (two-tailed)	0.950211	0.569057	0.509311	0.0345861	0.070749	0.971578	0.529068	0.464254	0.641516	0.785482	0.643361	0.82114	0.304777	0.402087	0.628609	0.415405	0.56558	0.271335	0.843882	0.628609	0.301237	0.56558	0.872544	0.343307	0.209339	0.143971	0.310573	0.825752	0.257001	0.306447	0.0689334	0.353764		0.962635	0.615799	0.788666	0.194413	0.218885	0.985767	0.667174	0.943186	0.793686	0.957318	0.306447	0.208554	0.279882	0.971578
		N	13	13	13	13	13	13	13	13	13	13	13	13	13	13	13	13	13	13	13	13	13	13	13	13	13	13	13	13	13	13	13	13	13	13	13	13	13	13	13	13	13	13	13	13	13	13	13
	ROI_37	Correlation coefficient	0.23294	0.141123	.653*	0.0144485	-0.101139	-0.083801	-0.0982495	0.247604	0.106919	0.229483	0.0234418	0.00586044	-0.0847068	0.418421	0.271631	-0.0664629	-0.2803	-0.18494	-0.147416	0.540372	0.249691	.659*	-0.0866907	0.277792	0.0832302	-0.0664629	0.436958	-0.0475601	-0.0535051	-0.0173381	0.0697368	0.358322	-0.0144485	1	0.361211	0.160599	0.0693526	0.289367	-0.328431	0.214131	-0.0115588	-0.444711	0.137449	0.231175	0.430564	0.0520144	0.378549
		Sig. (two-tailed)	0.443747	0.645611	0.0154672	0.962635	0.742335	0.785482	0.749482	0.414722	0.728099	0.450732	0.939408	0.98484	0.783213	0.154761	0.369321	0.829201	0.35362	0.54526	0.6308	0.0565826	0.410671	0.0143234	0.778248	0.358125	0.786913	0.829201	0.135438	0.877383	0.86218	0.955168	0.820907	0.229283	0.962635		0.225277	0.600192	0.82188	0.337592	0.273249	0.482377	0.970105	0.127854	0.654311	0.447307	0.141913	0.865988	0.202142
		N	13	13	13	13	13	13	13	13	13	13	13	13	13	13	13	13	13	13	13	13	13	13	13	13	13	13	13	13	13	13	13	13	13	13	13	13	13	13	13	13	13	13	13	13	13	13	13
	ROI_38	Correlation coefficient	.556*	.578*	0.366494	.747**	-0.104396	-0.0604396	0.0824176	0.423439	0.494505	.743**	0.468012	0.353795	-0.0402657	0.364646	-0.10989	0.258242	-0.192308	0.417582	0.294748	0.510989	0.542589	0.489011	.764**	0.206328	.769**	.714**	-0.0113039	0.0734756	-0.135647	.637*	0.364646	.698**	0.153846	0.361211	1	.613*	0.21978	.699**	.575*	0.407153	0.423077	0.261727	.655*	-0.0659341	0.10989	0.5	-0.0879121
		Sig. (two-tailed)	0.0486285	0.0384771	0.218064	0.00332674	0.734304	0.844502	0.788951	0.149363	0.0858235	0.00363837	0.106774	0.235646	0.896089	0.22057	0.72081	0.394284	0.529068	0.155675	0.328272	0.0743289	0.0553792	0.0899131	0.00237661	0.498849	0.00213819	0.00608831	0.970763	0.811456	0.658594	0.0191181	0.22057	0.00800072	0.615799	0.225277		0.0257505	0.470615	0.00787811	0.0398181	0.167337	0.149749	0.387703	0.0151602	0.830542	0.72081	0.0818642	0.775195
		N	13	13	13	13	13	13	13	13	13	13	13	13	13	13	13	13	13	13	13	13	13	13	13	13	13	13	13	13	13	13	13	13	13	13	13	13	13	13	13	13	13	13	13	13	13	13	13
	ROI_39	Correlation coefficient	0.548209	0.518013	0.453846	0.310867	-0.0495186	0.0742779	0.07978	0.322201	0.387896	0.195323	0.191089	.848**	-0.00672019	0.370681	0.154058	0.156809	-0.511692	-0.0577717	0.0419582	0.536452	0.345245	0.277854	0.341128	0.161157	0.198091	0.541954	-0.0764067	0.0311286	0.0565975	.613*	-0.0857545	.740**	0.082531	0.160599	.613*	1	0.409904	0.0730028	0.421488	.595*	0.277854	-0.0604817	.581*	-0.349381	-0.233838	0.214581	-0.462174
		Sig. (two-tailed)	0.0524106	0.0697741	0.119286	0.301223	0.87237	0.809431	0.795574	0.282991	0.190311	0.522503	0.531732	0.000249474	0.982617	0.21245	0.615307	0.608932	0.0738637	0.851296	0.891744	0.0587558	0.247951	0.358012	0.254011	0.598908	0.516506	0.0557223	0.804064	0.91959	0.854289	0.0257505	0.78059	0.00382576	0.788666	0.600192	0.0257505		0.164208	0.81265	0.151447	0.0319288	0.358012	0.844395	0.0372047	0.241951	0.441943	0.481437	0.111818
		N	13	13	13	13	13	13	13	13	13	13	13	13	13	13	13	13	13	13	13	13	13	13	13	13	13	13	13	13	13	13	13	13	13	13	13	13	13	13	13	13	13	13	13	13	13	13	13
	ROI_40	Correlation coefficient	-0.00550207	0.323659	-0.156669	0.208791	.566*	0.17033	0.0659341	0.0668589	0.214286	0.124257	0.0445726	0.256292	-0.194618	-0.204423	-0.0274725	0.412088	0.0769231	-0.148352	-0.297638	0.225275	0.288251	0.0164835	0.0604396	0.217332	-0.0734756	0.21978	-0.158255	-0.406942	0.0621717	.725**	0.276247	0.434066	0.384615	0.0693526	0.21978	0.409904	1	0.167813	0.464925	0.357634	-0.456044	0.214751	0.247593	0.164835	-0.043956	0.406593	-0.0769231
		Sig. (two-tailed)	0.985767	0.280693	0.609255	0.493622	0.0437926	0.577975	0.830542	0.828197	0.482054	0.685885	0.885038	0.39799	0.524035	0.502908	0.929012	0.161751	0.802763	0.628609	0.323326	0.459305	0.339544	0.957376	0.844502	0.475697	0.811456	0.470615	0.605591	0.167579	0.840097	0.00502324	0.360915	0.138342	0.194413	0.82188	0.470615	0.164208		0.583689	0.109422	0.230242	0.117283	0.481082	0.414743	0.590479	0.886619	0.167978	0.802763
		N	13	13	13	13	13	13	13	13	13	13	13	13	13	13	13	13	13	13	13	13	13	13	13	13	13	13	13	13	13	13	13	13	13	13	13	13	13	13	13	13	13	13	13	13	13	13	13
	ROI_41	Correlation coefficient	0.528926	0.354576	0.0280152	.713**	0.13205	0.126548	-0.222834	0.106006	-0.0302614	.624*	0.348703	-0.199458	0.114243	-0.213003	-.556*	0.456672	0.255846	0.415406	0.412348	0.0742779	0.523527	0.277854	.624*	-0.0964187	.730**	0.536452	0.249029	0.23205	-0.23771	0.269601	0.40111	0.18707	0.365888	0.289367	.699**	0.0730028	0.167813	1	0.370523	0.129477	0.082531	0.470414	0.373278	0.0962862	0.37139	.600*	0.225585
		Sig. (two-tailed)	0.0630923	0.23454	0.927613	0.00627465	0.667174	0.680367	0.464313	0.730342	0.921824	0.0227651	0.24293	0.513558	0.710171	0.484743	0.0486285	0.116715	0.39884	0.158063	0.16146	0.809431	0.0663388	0.358012	0.0225125	0.754019	0.00460303	0.0587558	0.411953	0.445541	0.4342	0.37305	0.174344	0.540557	0.218885	0.337592	0.00787811	0.81265	0.583689		0.212659	0.673333	0.788666	0.104745	0.209012	0.754348	0.211508	0.0302662	0.458671
		N	13	13	13	13	13	13	13	13	13	13	13	13	13	13	13	13	13	13	13	13	13	13	13	13	13	13	13	13	13	13	13	13	13	13	13	13	13	13	13	13	13	13	13	13	13	13	13
	ROI_42	Correlation coefficient	0.325069	0.43768	-0.131671	0.547456	0.225585	0.222834	0.42641	0.40031	0.365888	0.397879	0.297095	0.396126	0.0403212	0.0331953	-0.324622	0.453921	0.148556	0.200825	0.0969379	0.0522697	0.135834	0.0192572	.787**	-0.00137741	0.418822	0.525448	-0.285818	0.0311286	-0.356564	.773**	0.345784	0.387896	-0.00550207	-0.328431	.575*	0.421488	0.464925	0.370523	1	0.123967	0.151307	.578*	0.349862	-0.0302614	-0.360385	0.423659	-0.143054
		Sig. (two-tailed)	0.278482	0.13472	0.668078	0.0528019	0.458671	0.464313	0.146226	0.175285	0.218885	0.178166	0.324253	0.180262	0.895947	0.914269	0.279182	0.119217	0.628132	0.510614	0.752731	0.865336	0.65815	0.950211	0.00141745	0.996437	0.154325	0.0651708	0.343818	0.91959	0.23174	0.00194281	0.247164	0.190311	0.985767	0.273249	0.0398181	0.151447	0.109422	0.212659		0.686584	0.621707	0.03857	0.241259	0.921824	0.226417	0.149129	0.641053
		N	13	13	13	13	13	13	13	13	13	13	13	13	13	13	13	13	13	13	13	13	13	13	13	13	13	13	13	13	13	13	13	13	13	13	13	13	13	13	13	13	13	13	13	13	13	13	13
	ROI_43	Correlation coefficient	0.221763	0.372582	0.144278	0.217332	-0.110041	-0.528199	-0.18707	-0.14785	0.332875	0.519413	0.213406	0.474235	-0.34609	0.196406	0.154058	0.129299	0.00275103	-0.129299	0.272005	0.349381	0.350905	0.137552	0.272352	0.275482	0.22356	0.495186	-0.045278	-0.393353	0.45561	0.396149	0.182574	.685**	0.13205	0.214131	0.407153	.595*	0.357634	0.129477	0.123967	1	0	-0.272168	0.253444	0.0220083	-0.363137	-0.0220083	-0.104539
		Sig. (two-tailed)	0.466518	0.20993	0.638169	0.475697	0.720439	0.0635229	0.540557	0.629784	0.266421	0.0688903	0.483898	0.10157	0.246718	0.520154	0.615307	0.67376	0.992883	0.67376	0.368637	0.241951	0.239763	0.654068	0.368001	0.362301	0.46282	0.085326	0.88323	0.18361	0.117677	0.180235	0.550504	0.00977675	0.667174	0.482377	0.167337	0.0319288	0.230242	0.673333	0.686584		1	0.368338	0.403437	0.943108	0.222632	0.943108	0.73395
		N	13	13	13	13	13	13	13	13	13	13	13	13	13	13	13	13	13	13	13	13	13	13	13	13	13	13	13	13	13	13	13	13	13	13	13	13	13	13	13	13	13	13	13	13	13	13	13
	ROI_44	Correlation coefficient	0.288859	0.110653	0.237802	0.445055	-0.472527	0.0604396	0.505495	0.498656	0.461538	0.309197	-0.0668589	0.456869	-0.0603986	0.430946	0.137363	-0.153846	-0.478022	0.137363	0.0606835	0.467033	-0.0113039	0.159341	0.346154	-0.082531	0.389986	0.395604	-0.141299	0.209123	-0.226079	0.0824176	0.132599	0.351648	0.021978	-0.0115588	0.423077	0.277854	-0.456044	0.082531	0.151307	0	1	0.00671096	0.255846	-0.28022	-0.00549451	0.142857	-0.0714286
		Sig. (two-tailed)	0.33848	0.718943	0.434017	0.127524	0.102981	0.844502	0.0780333	0.0828211	0.112376	0.303965	0.828197	0.116537	0.844607	0.141521	0.654517	0.615799	0.0984901	0.654517	0.843882	0.107609	0.970763	0.603088	0.246625	0.788666	0.187726	0.180889	0.645193	0.49292	0.457661	0.788951	0.665862	0.2387	0.943186	0.970105	0.149749	0.358012	0.117283	0.788666	0.621707	1		0.982641	0.39884	0.353764	0.985787	0.641516	0.816628
		N	13	13	13	13	13	13	13	13	13	13	13	13	13	13	13	13	13	13	13	13	13	13	13	13	13	13	13	13	13	13	13	13	13	13	13	13	13	13	13	13	13	13	13	13	13	13	13
	ROI_45	Correlation coefficient	0.0604817	-0.152044	-.615*	0.308704	0.174485	0.416079	-0.0402657	-0.044233	-0.214751	0.292944	0.193945	-0.146309	0.5	-.607*	-0.34897	0.530166	0.409368	0.416079	0.116472	-0.0939534	0.46252	-0.288571	0.416079	-0.33601	0.248518	0.301993	0.124259	0.241615	-0.234712	0.275149	0.1822	-0.194618	0.0805315	-0.444711	0.261727	-0.0604817	0.214751	0.470414	.578*	-0.272168	0.00671096	1	0.430092	0.100664	0.268438	.698**	-0.134219
		Sig. (two-tailed)	0.844395	0.619989	0.0252631	0.304777	0.568591	0.157322	0.896089	0.885909	0.481082	0.33138	0.525499	0.633396	0.0818642	0.0277028	0.242544	0.0623628	0.164814	0.157322	0.704743	0.760141	0.111514	0.338983	0.157322	0.261667	0.412944	0.315953	0.685879	0.426458	0.440189	0.362905	0.551336	0.524035	0.793686	0.127854	0.387703	0.844395	0.481082	0.104745	0.03857	0.368338	0.982641		0.142398	0.743508	0.375196	0.00798311	0.661995
		N	13	13	13	13	13	13	13	13	13	13	13	13	13	13	13	13	13	13	13	13	13	13	13	13	13	13	13	13	13	13	13	13	13	13	13	13	13	13	13	13	13	13	13	13	13	13	13
	ROI_46	Correlation coefficient	0.297521	0.372582	0.0952515	0.34663	-0.412655	0.123797	-0.0467676	0.351492	0.220083	0.48903	0.36544	0.269198	0.255367	0.0746894	0.0687759	0.167813	-0.286108	0.316369	0.241621	0.440165	.617*	0.162311	0.387896	-0.0661157	0.348075	0.459423	0.116025	-0.124515	-0.203751	0.341128	-0.157678	0.365888	-0.0165062	0.137449	.655*	.581*	0.247593	0.373278	0.349862	0.253444	0.255846	0.430092	1	0.209079	0.165062	0.45117	-.608*
		Sig. (two-tailed)	0.323527	0.20993	0.756915	0.245932	0.161117	0.686995	0.879413	0.238923	0.469989	0.0898988	0.219492	0.373793	0.399754	0.808393	0.82334	0.583689	0.343307	0.292291	0.426446	0.132265	0.0247059	0.596258	0.190311	0.830082	0.243837	0.114249	0.705831	0.685263	0.504343	0.254011	0.606924	0.218885	0.957318	0.654311	0.0151602	0.0372047	0.414743	0.209012	0.241259	0.403437	0.39884	0.142398		0.493014	0.589961	0.121755	0.0274926
		N	13	13	13	13	13	13	13	13	13	13	13	13	13	13	13	13	13	13	13	13	13	13	13	13	13	13	13	13	13	13	13	13	13	13	13	13	13	13	13	13	13	13	13	13	13	13	13
	ROI_7	Correlation coefficient	-0.374141	-0.0636253	-0.226611	-0.236264	-0.28022	-0.186813	0.153846	0.130932	-0.043956	0.303418	0.164361	-0.359366	-0.0134219	-0.0939241	0.0934066	-0.0274725	0.263736	-0.131868	0.0231175	0.0714286	0.0678237	0.032967	0.0164835	-0.0302614	-0.113039	-0.131868	0.129995	-0.548241	-0.299555	-0.17033	0.0607744	-0.0714286	-0.307692	0.231175	-0.0659341	-0.349381	0.164835	0.0962862	-0.0302614	0.0220083	-0.28022	0.100664	0.209079	1	0.0164835	-0.0549451	0.148352
		Sig. (two-tailed)	0.207878	0.836403	0.456575	0.437084	0.353764	0.541124	0.615799	0.669847	0.886619	0.313562	0.591562	0.22783	0.965288	0.760213	0.7615	0.929012	0.383937	0.667608	0.940245	0.816628	0.825752	0.914856	0.957376	0.921824	0.713108	0.667608	0.67209	0.052394	0.32007	0.577975	0.84365	0.816628	0.306447	0.447307	0.830542	0.241951	0.590479	0.754348	0.921824	0.943108	0.353764	0.743508	0.493014		0.957376	0.858504	0.628609
		N	13	13	13	13	13	13	13	13	13	13	13	13	13	13	13	13	13	13	13	13	13	13	13	13	13	13	13	13	13	13	13	13	13	13	13	13	13	13	13	13	13	13	13	13	13	13	13
	ROI_8	Correlation coefficient	-0.10729	-0.401116	-0.0615486	0.0659341	0.203297	0.225275	-0.368132	-0.195005	-0.296703	0.0288969	-0.0557157	-0.401153	0.335548	-0.287297	0.142857	0.131868	-0.115385	0.346154	-0.150264	0.346154	.554*	0.120879	-0.274725	0.0715269	0.107387	-0.010989	0.395638	0.305207	0.124343	-0.17033	0.198898	-0.120879	0.373626	0.430564	0.10989	-0.233838	-0.043956	0.37139	-0.360385	-0.363137	-0.00549451	0.268438	0.165062	0.0164835	1	0.483516	0.247253
		Sig. (two-tailed)	0.727186	0.174337	0.841681	0.830542	0.505315	0.459305	0.215857	0.523193	0.324922	0.92534	0.856538	0.174294	0.262364	0.341215	0.641516	0.667608	0.70739	0.246625	0.62414	0.246625	0.0495256	0.694047	0.363675	0.816379	0.726947	0.971578	0.180849	0.310573	0.685676	0.577975	0.514764	0.694047	0.208554	0.141913	0.72081	0.441943	0.886619	0.211508	0.226417	0.222632	0.985787	0.375196	0.589961	0.957376		0.0941347	0.415405
		N	13	13	13	13	13	13	13	13	13	13	13	13	13	13	13	13	13	13	13	13	13	13	13	13	13	13	13	13	13	13	13	13	13	13	13	13	13	13	13	13	13	13	13	13	13	13	13
	ROI_9	Correlation coefficient	0.324622	0.0802232	-0.179051	0.445055	0.318681	0.489011	0.0274725	0.181076	0.0549451	0.355432	0.236792	0.114217	0.134219	-0.441996	-0.324176	0.313187	0.214286	0.181319	-0.28319	0.313187	0.491722	0.274725	0.225275	-0.34663	0.203471	0.357143	0.163907	0.203471	-0.141299	0.489011	0.237573	0.17033	0.324176	0.0520144	0.5	0.214581	0.406593	.600*	0.423659	-0.0220083	0.142857	.698**	0.45117	-0.0549451	0.483516	1	0.148352
		Sig. (two-tailed)	0.279182	0.794461	0.558353	0.127524	0.288583	0.0899131	0.929012	0.553835	0.858504	0.233333	0.436029	0.710235	0.661995	0.130477	0.279882	0.297438	0.482054	0.553295	0.348468	0.297438	0.0878791	0.363675	0.459305	0.245932	0.504942	0.23093	0.592601	0.504942	0.645193	0.0899131	0.434473	0.577975	0.279882	0.865988	0.0818642	0.481437	0.167978	0.0302662	0.149129	0.943108	0.641516	0.00798311	0.121755	0.858504	0.0941347		0.628609
		N	13	13	13	13	13	13	13	13	13	13	13	13	13	13	13	13	13	13	13	13	13	13	13	13	13	13	13	13	13	13	13	13	13	13	13	13	13	13	13	13	13	13	13	13	13	13	13
	ROI_10	Correlation coefficient	-0.0165062	-0.309828	0.033572	-0.0714286	0.384615	-0.00549451	0.137363	-0.0724304	-0.131868	0.0606835	-0.0835736	-0.217291	-0.154352	-0.110499	-0.137363	0.021978	0.395604	-0.274725	-0.329425	0.0659341	-0.158255	0.32967	-0.0659341	-0.0385145	-0.0678237	-0.148352	0.231731	0.186515	-0.0282599	-0.10989	0.458571	-0.043956	0.010989	0.378549	-0.0879121	-0.462174	-0.0769231	0.225585	-0.143054	-0.104539	-0.0714286	-0.134219	-.608*	0.148352	0.247253	0.148352	1
		Sig. (two-tailed)	0.957318	0.302928	0.913299	0.816628	0.194413	0.985787	0.654517	0.814096	0.667608	0.843882	0.786052	0.475781	0.614624	0.719319	0.654517	0.943186	0.180889	0.363675	0.271714	0.830542	0.605591	0.271335	0.830542	0.900588	0.825752	0.628609	0.446185	0.541781	0.926982	0.72081	0.115009	0.886619	0.971578	0.202142	0.775195	0.111818	0.802763	0.458671	0.641053	0.73395	0.816628	0.661995	0.0274926	0.628609	0.415405	0.628609
		N	13	13	13	13	13	13	13	13	13	13	13	13	13	13	13	13	13	13	13	13	13	13	13	13	13	13	13	13	13	13	13	13	13	13	13	13	13	13	13	13	13	13	13	13	13	13	13
	ROI_11	Correlation coefficient	-0.00275103	0.00829895	-0.235004	0.186813	0.0934066	-0.043956	0.263736	0.0557157	-0.104396	0.18783	-0.0585015	0.0835736	0.161063	-0.0662994	-0.0824176	0.456044	-0.043956	-0.0274725	0.37277	0.120879	0.129995	-0.302198	0.450549	0.178817	0.276947	0.445055	-0.0621717	-0.0508678	-0.305207	0.0549451	0.453046	0.236264	0.120879	-0.0577938	0.104396	-0.0192572	0.208791	0.255846	0.354883	0.112792	0.021978	0.147641	0.0165062	0.445055	-0.181319	-0.131868	0.137363
		Sig. (two-tailed)	0.992883	0.978534	0.439604	0.541124	0.7615	0.886619	0.383937	0.856538	0.734304	0.538884	0.849437	0.786052	0.599124	0.829616	0.788951	0.117283	0.886619	0.929012	0.209682	0.694047	0.67209	0.315608	0.122332	0.558874	0.35965	0.127524	0.840097	0.86892	0.310573	0.858504	0.120021	0.437084	0.694047	0.85124	0.734304	0.950211	0.493622	0.39884	0.234106	0.713712	0.943186	0.630273	0.957318	0.127524	0.553295	0.667608	0.654517
		N	13	13	13	13	13	13	13	13	13	13	13	13	13	13	13	13	13	13	13	13	13	13	13	13	13	13	13	13	13	13	13	13	13	13	13	13	13	13	13	13	13	13	13	13	13	13	13
	ROI_12	Correlation coefficient	-0.154058	0.0331958	-0.20423	0.0989011	-0.175824	-0.32967	-0.0384615	-0.0835736	0.032967	0.358322	0.412296	-0.130932	-0.221462	-0.243098	-0.0989011	-0.236264	0.032967	0.17033	0.199389	0.274725	0.276947	0.115385	0.0274725	-0.129299	0.209123	0.450549	-0.158255	-0.293903	0.101736	-0.142857	0.237573	0.203297	0.236264	0.075132	0.126374	-0.115543	0.00549451	0.283357	-0.143054	0.283357	0.148352	0.100664	0.272352	0.532967	0.181319	0.214286	0.10989
		Sig. (two-tailed)	0.615307	0.914268	0.503321	0.747868	0.56558	0.271335	0.900724	0.786052	0.914856	0.229283	0.161518	0.669847	0.46714	0.423537	0.747868	0.437084	0.914856	0.577975	0.513707	0.363675	0.35965	0.70739	0.929012	0.67376	0.49292	0.122332	0.605591	0.329727	0.740862	0.641516	0.434473	0.505315	0.437084	0.807277	0.680785	0.707003	0.985787	0.348172	0.641053	0.348172	0.628609	0.743508	0.368001	0.0607365	0.553295	0.482054	0.72081
		N	13	13	13	13	13	13	13	13	13	13	13	13	13	13	13	13	13	13	13	13	13	13	13	13	13	13	13	13	13	13	13	13	13	13	13	13	13	13	13	13	13	13	13	13	13	13	13
	ROI_47	Correlation coefficient	0.153429	0.353445	-0.0609935	0.189433	0.437368	0.078002	0.415082	0.257062	0.261864	0.165558	0.392655	0.398305	-0.333449	-0.156868	-0.325937	0.0557157	0.15879	-0.206148	-0.250534	0.21172	-0.0200594	0.28415	0.28415	-0.119954	0.022925	0.459655	-0.3668	-0.200594	-0.151878	.566*	0.352954	0.470798	0.147647	-0.0805811	0.256292	0.288726	.630*	0.207827	.576*	0.336149	-0.0724304	0.193945	0.0767146	0.253506	-0.292507	0.406725	0.250721
		Sig. (two-tailed)	0.616768	0.236142	0.843093	0.53536	0.13503	0.800047	0.158421	0.396524	0.387447	0.588829	0.184458	0.17766	0.265547	0.608795	0.277126	0.856538	0.604358	0.499231	0.40904	0.487441	0.94814	0.346765	0.346765	0.696289	0.940742	0.114043	0.217651	0.511113	0.620376	0.0439839	0.23684	0.104423	0.63026	0.793561	0.39799	0.338712	0.0211181	0.495665	0.0393566	0.261456	0.814096	0.525499	0.803288	0.403316	0.332135	0.167828	0.408679
		N	13	13	13	13	13	13	13	13	13	13	13	13	13	13	13	13	13	13	13	13	13	13	13	13	13	13	13	13	13	13	13	13	13	13	13	13	13	13	13	13	13	13	13	13	13	13	13
	ROI_48	Correlation coefficient	-0.0968196	0.247566	-0.016879	0.414371	-0.408846	-0.375696	-0.0497245	0.064428	0.331497	0.313816	0.445394	-0.260513	-0.141711	0.244444	-0.099449	-0.348072	-0.171273	.807**	0.514309	-0.104974	0.0738827	-0.00552495	0.331497	0.110651	.631*	0.342547	-0.454663	-0.00568329	0.0738827	-0.0552495	0.0888889	0.00552495	0.0883991	-0.276042	0.303872	-0.0885208	-0.49172	0.177042	0.0608581	-0.143846	0.464095	0.175452	0.30429	-0.110499	0.0497245	-0.0441996	-0.397796
		Sig. (two-tailed)	0.753025	0.414795	0.956354	0.159208	0.165407	0.205843	0.871844	0.834364	0.268528	0.296417	0.127199	0.389989	0.644221	0.420893	0.746513	0.243841	0.575839	0.000862811	0.0721511	0.73288	0.810429	0.985708	0.268528	0.718947	0.0207846	0.251913	0.118539	0.985299	0.810429	0.857728	0.772756	0.985708	0.773979	0.361287	0.312801	0.773675	0.0878802	0.562848	0.843438	0.639186	0.11014	0.566417	0.312101	0.719319	0.871844	0.885995	0.178265
		N	13	13	13	13	13	13	13	13	13	13	13	13	13	13	13	13	13	13	13	13	13	13	13	13	13	13	13	13	13	13	13	13	13	13	13	13	13	13	13	13	13	13	13	13	13	13	13
	ROI_49	Correlation coefficient	0.310867	-0.0663916	-0.092323	0.28022	0.505495	0.153846	-0.423077	-0.381653	-0.472527	-0.132926	0.0557157	-0.39001	0.248305	-0.364646	-.615*	0.340659	0.324176	0.357143	0.37566	-0.494505	0.0508678	-0.115385	0.236264	-0.0715269	0.384334	0.142857	0.124343	.661*	0.0226079	-0.137363	0.248623	-0.32967	0.335165	-0.144485	0.010989	-0.305365	-0.181319	0.495186	0.0687759	-0.29161	-0.181319	0.234883	-0.3989	-0.423077	0.230769	0.104396	0.32967
		Sig. (two-tailed)	0.301223	0.829382	0.764196	0.353764	0.0780333	0.615799	0.149749	0.198165	0.102981	0.665081	0.856538	0.187697	0.413358	0.22057	0.0251671	0.254706	0.279882	0.23093	0.205891	0.0858235	0.86892	0.70739	0.437084	0.816379	0.194767	0.641516	0.685676	0.0138442	0.94156	0.654517	0.412742	0.271335	0.262943	0.637684	0.971578	0.310309	0.553295	0.085326	0.82334	0.33369	0.553295	0.439845	0.176953	0.149749	0.448127	0.734304	0.271335
		N	13	13	13	13	13	13	13	13	13	13	13	13	13	13	13	13	13	13	13	13	13	13	13	13	13	13	13	13	13	13	13	13	13	13	13	13	13	13	13	13	13	13	13	13	13	13	13
	ROI_50	Correlation coefficient	-0.430092	0.304089	-0.184521	0.0805315	0.342259	-0.416079	0.221462	-0.0408305	0.362392	0.0105884	0.231373	0.0748559	-0.42623	0.148459	0.107375	-0.0134219	-0.114086	0.154352	0.0882363	0.0201329	-0.0690329	-0.187907	0.134219	0.551056	0.110453	0.308704	-.718**	-0.552263	0.186389	0.42279	0.418384	0.409368	0.241594	-0.225885	-0.0201329	0.114243	0.543587	-0.174725	0.34273	0.255367	-0.308704	-0.0983607	-0.0470414	0.288571	-0.395946	-0.268438	-0.174485
		Sig. (two-tailed)	0.142398	0.312438	0.546188	0.793686	0.252338	0.157322	0.46714	0.894639	0.223653	0.972614	0.446908	0.807973	0.146416	0.628358	0.726977	0.965288	0.710554	0.614624	0.774386	0.94795	0.822689	0.538715	0.661995	0.0509512	0.719433	0.304777	0.00571641	0.0503412	0.54206	0.150054	0.1548	0.164814	0.426499	0.458057	0.94795	0.710171	0.0548435	0.568051	0.251643	0.399754	0.304777	0.749206	0.878712	0.338983	0.180478	0.375196	0.568591
		N	13	13	13	13	13	13	13	13	13	13	13	13	13	13	13	13	13	13	13	13	13	13	13	13	13	13	13	13	13	13	13	13	13	13	13	13	13	13	13	13	13	13	13	13	13	13	13
	ROI_51	Correlation coefficient	-0.195592	-0.113575	-0.00840455	0.382394	0.302614	-0.189821	-0.0440165	-0.0571872	0.178817	0.290814	0.316622	-0.238513	0.0638418	0.138314	0.151307	0.082531	-0.192572	.735**	0.101278	0.396149	0.469759	0.181568	0.26685	0.515152	.580*	0.423659	-0.189602	0.22356	0.181112	0.23934	.681*	0.297112	0.341128	0.2286	0.437414	-0.100551	-0.0302614	0.406336	0.141873	-0.23416	0.198074	0.275528	0.110193	-0.0275103	.627*	0.316369	0.247593
		Sig. (two-tailed)	0.521918	0.711801	0.978261	0.197222	0.314909	0.534509	0.886464	0.852786	0.558874	0.335072	0.291884	0.432603	0.835853	0.65226	0.621707	0.788666	0.52849	0.00424314	0.741991	0.180235	0.105295	0.55274	0.378136	0.0716056	0.037669	0.149129	0.534991	0.46282	0.553755	0.43096	0.0104682	0.324224	0.254011	0.452525	0.134984	0.743788	0.921824	0.168274	0.643838	0.441297	0.516543	0.362218	0.720068	0.928914	0.0217525	0.292291	0.414743
		N	13	13	13	13	13	13	13	13	13	13	13	13	13	13	13	13	13	13	13	13	13	13	13	13	13	13	13	13	13	13	13	13	13	13	13	13	13	13	13	13	13	13	13	13	13	13	13
	ROI_52	Correlation coefficient	-0.129299	-0.152147	0.114704	0.120879	0.258242	-0.373626	0.120879	-0.0835736	0.236264	0.309197	0.114217	0.33708	-0.00671096	0.325972	0.5	0.21978	-0.307692	0.137363	0.0115588	.731**	0.45781	0.153846	0.258242	.669*	0.288251	0.521978	-0.0791276	0.0113039	0.322162	0.357143	.696**	.720**	0.153846	0.390108	0.384615	0.288859	0.225275	0.104539	0.162311	0.360385	0.159341	-0.114086	0.0220083	0.0934066	0.192308	0.043956	0.340659
		Sig. (two-tailed)	0.67376	0.619749	0.709047	0.694047	0.394284	0.208554	0.694047	0.786052	0.437084	0.303965	0.710235	0.260054	0.982641	0.277071	0.0818642	0.470615	0.306447	0.654517	0.970105	0.00454773	0.115691	0.615799	0.394284	0.0124922	0.339544	0.0672917	0.797215	0.970763	0.283052	0.23093	0.00821591	0.00553612	0.615799	0.187576	0.194413	0.33848	0.459305	0.73395	0.596258	0.226417	0.603088	0.710554	0.943108	0.7615	0.529068	0.886619	0.254706
		N	13	13	13	13	13	13	13	13	13	13	13	13	13	13	13	13	13	13	13	13	13	13	13	13	13	13	13	13	13	13	13	13	13	13	13	13	13	13	13	13	13	13	13	13	13	13	13
	ROI_53	Correlation coefficient	0.357634	0.456442	0.330125	0.159341	0.263736	0.0604396	-0.126374	0.144861	-0.126374	0.0317866	0.144861	-0.234006	-0.0134219	0.116024	-0.445055	0.28022	0.214286	-0.0604396	0.254293	-0.351648	-0.113039	0.241758	0.32967	0.134801	0.226079	-0.0659341	0.146951	0.0395638	-0.356074	0.115385	0.0497245	-0.021978	-0.043956	0.335204	0.186813	-0.0247593	0.28022	0.420908	0.23934	0.0192572	-0.5	-0.120797	-0.126548	0.175824	-0.164835	-0.159341	0.197802
		Sig. (two-tailed)	0.230242	0.116922	0.270636	0.603088	0.383937	0.844502	0.680785	0.636799	0.680785	0.917896	0.636799	0.441605	0.965288	0.705834	0.127524	0.353764	0.482054	0.844502	0.401809	0.2387	0.713108	0.426176	0.271335	0.66061	0.457661	0.830542	0.63189	0.897892	0.232429	0.70739	0.871844	0.943186	0.886619	0.262884	0.541124	0.936009	0.353764	0.15207	0.43096	0.950211	0.0818642	0.694246	0.680367	0.56558	0.590479	0.603088	0.517131
		N	13	13	13	13	13	13	13	13	13	13	13	13	13	13	13	13	13	13	13	13	13	13	13	13	13	13	13	13	13	13	13	13	13	13	13	13	13	13	13	13	13	13	13	13	13	13	13
	ROI_54	Correlation coefficient	-0.0632738	-0.0940548	0.0727393	0.175824	-0.10989	-0.291209	0.131868	0.0585015	0.17033	0.433454	-0.117003	0.197791	0.261727	0.453046	0.516484	0.494505	-0.252747	0.142857	0.317866	0.494505	0.423898	-0.10989	0.494505	.669*	0.384334	0.32967	0.158255	-0.0452158	-0.00565197	0.241758	0.497245	0.5	-0.115385	0.340984	0.406593	0.228336	0.0934066	0.145805	0.272352	0.242091	0.142857	-0.0268438	0.176066	0.236264	0.0164835	-0.203297	0.0659341
		Sig. (two-tailed)	0.837296	0.759888	0.813316	0.56558	0.72081	0.334386	0.667608	0.849437	0.577975	0.138962	0.703452	0.517156	0.387703	0.120021	0.070749	0.0858235	0.404774	0.641516	0.289887	0.0858235	0.148876	0.72081	0.0858235	0.0124922	0.194767	0.271335	0.605591	0.883389	0.98538	0.426176	0.0838332	0.0818642	0.70739	0.254225	0.167978	0.453061	0.7615	0.63458	0.368001	0.425519	0.641516	0.930633	0.565036	0.437084	0.957376	0.505315	0.830542
		N	13	13	13	13	13	13	13	13	13	13	13	13	13	13	13	13	13	13	13	13	13	13	13	13	13	13	13	13	13	13	13	13	13	13	13	13	13	13	13	13	13	13	13	13	13	13	13
	ROI_55	Correlation coefficient	-0.10729	-0.0636253	-0.531556	0.351648	0.313187	0.120879	0.241758	0.0278579	0.10989	0.36988	0.242363	0.133718	0.28186	-0.259672	-0.0659341	0.538462	0.192308	0.406593	0.0982495	0.181319	0.435202	-0.269231	.582*	0.121046	0.34477	0.538462	-0.209123	0.0452158	-0.107387	.571*	0.541445	0.252747	0.0989011	-0.398777	0.373626	0.134801	0.412088	0.310867	.790**	-0.0412655	0.0604396	.792**	0.335626	0.164835	0.0274725	0.489011	-0.0659341
		Sig. (two-tailed)	0.727186	0.836403	0.0615516	0.2387	0.297438	0.694047	0.426176	0.928018	0.72081	0.213516	0.424983	0.663191	0.350833	0.391576	0.830542	0.0576344	0.529068	0.167978	0.749482	0.553295	0.137197	0.373733	0.0367413	0.693645	0.248645	0.0576344	0.49292	0.883389	0.726947	0.0413423	0.0559982	0.404774	0.747868	0.177099	0.208554	0.66061	0.161751	0.301223	0.00132728	0.893522	0.844502	0.00125399	0.262246	0.590479	0.929012	0.0899131	0.830542
		N	13	13	13	13	13	13	13	13	13	13	13	13	13	13	13	13	13	13	13	13	13	13	13	13	13	13	13	13	13	13	13	13	13	13	13	13	13	13	13	13	13	13	13	13	13	13	13
	ROI_56	Correlation coefficient	-0.178817	-0.0580927	0.0279767	-0.186813	0.434066	-0.0494505	0.335165	0.111431	0.0384615	-0.0404557	0.186648	0.208934	0.0469767	0.116024	0.181319	0.175824	-0.0549451	-0.153846	-0.210947	0.324176	0.0621717	0.142857	0.17033	0.360385	-0.0904316	0.186813	-0.141299	-0.0791276	-0.118691	0.324176	0.414371	0.379121	-0.142857	0.18494	0.0769231	0.0990372	0.472527	-0.0412655	0.368639	0.0550207	-0.274725	0.0134219	-0.0907841	0.412088	-0.0879121	-0.0164835	0.335165
		Sig. (two-tailed)	0.558874	0.850478	0.927712	0.541124	0.138342	0.872544	0.262943	0.717038	0.900724	0.895602	0.541489	0.49332	0.878877	0.705834	0.553295	0.56558	0.858504	0.615799	0.489067	0.279882	0.840097	0.641516	0.577975	0.226417	0.768908	0.541124	0.645193	0.797215	0.69935	0.279882	0.159208	0.201406	0.641516	0.54526	0.802763	0.747531	0.102981	0.893522	0.215177	0.858311	0.363675	0.965288	0.768029	0.161751	0.775195	0.957376	0.262943
		N	13	13	13	13	13	13	13	13	13	13	13	13	13	13	13	13	13	13	13	13	13	13	13	13	13	13	13	13	13	13	13	13	13	13	13	13	13	13	13	13	13	13	13	13	13	13	13
	ROI_57	Correlation coefficient	0.305365	0.237903	.624*	0.0164835	0.0549451	-0.175824	0.203297	0.286936	0.434066	0.179161	0.376081	.591*	-0.328837	0.464095	0.21978	-0.346154	-0.285714	-0.192308	-0.364101	.648*	0.0847796	.780**	0.0494505	0.134801	0.0169559	0.28022	-0.0678237	0.0452158	0.192167	0.373626	0.121549	.676*	-0.10989	0.517255	0.450549	0.536452	0.115385	0	0.0522697	0.459423	0.291209	-0.355681	0.101788	-0.159341	0	0.230769	0.302198
		Sig. (two-tailed)	0.310309	0.433814	0.0226824	0.957376	0.858504	0.56558	0.505315	0.34185	0.138342	0.558106	0.205342	0.033571	0.272622	0.11014	0.470615	0.246625	0.344	0.529068	0.221314	0.0165367	0.78303	0.0016525	0.872544	0.66061	0.956156	0.353764	0.825752	0.883389	0.529375	0.208554	0.692427	0.0112252	0.72081	0.0702565	0.122332	0.0587558	0.70739	1	0.865336	0.114249	0.334386	0.232982	0.740732	0.603088	1	0.448127	0.315608
		N	13	13	13	13	13	13	13	13	13	13	13	13	13	13	13	13	13	13	13	13	13	13	13	13	13	13	13	13	13	13	13	13	13	13	13	13	13	13	13	13	13	13	13	13	13	13	13
	ROI_58	Correlation coefficient	-0.464472	-0.162697	0.113476	-0.147647	0.364938	-0.406725	0.0529299	-0.19209	0.225649	-0.246139	0.298023	0.049435	-0.234775	0.280122	0.398367	-0.412296	-0.423439	0.370509	-0.172883	0.342652	0.0343875	0.144861	-0.214505	.575*	0.0487156	0.220077	-.562*	0.0257906	0.487156	0.108646	0.389369	0.33708	0.197791	0.0307673	-0.0529299	0.00697405	-0.0167147	-0.315227	-0.132507	-0.0864782	0.0445726	-0.238178	-0.214801	-0.147647	0.208934	-0.144861	0.108646
		Sig. (two-tailed)	0.109814	0.595374	0.712042	0.63026	0.220174	0.167828	0.863649	0.529543	0.45854	0.417578	0.322672	0.872584	0.440062	0.353939	0.177586	0.161518	0.149363	0.212678	0.572201	0.251758	0.911201	0.636799	0.481594	0.0399476	0.874425	0.470001	0.0457687	0.933349	0.0913235	0.72386	0.188487	0.260054	0.517156	0.920521	0.863649	0.98196	0.956779	0.294132	0.666081	0.778779	0.885038	0.433268	0.480977	0.63026	0.49332	0.636799	0.72386
		N	13	13	13	13	13	13	13	13	13	13	13	13	13	13	13	13	13	13	13	13	13	13	13	13	13	13	13	13	13	13	13	13	13	13	13	13	13	13	13	13	13	13	13	13	13	13	13
	ROI_59	Correlation coefficient	.729**	0.31536	.629*	0.285714	-0.153846	0.192308	0.120879	0.465226	0.164835	0.364101	0.225649	0.245149	-0.0402657	0.292822	-0.274725	-0.043956	0.0604396	-0.175824	-0.101139	0.258242	0.0282599	.780**	0.346154	-0.280605	0.254339	0.104396	0.40129	0.350422	-0.327814	0.142857	-0.0276247	0.241758	-0.21978	.578*	.577*	0.255846	-0.164835	0.495186	0.129299	0.162311	0.357143	-0.0872424	0.126548	-0.137363	0.104396	0.373626	0.43956
		Sig. (two-tailed)	0.00469483	0.293917	0.0211482	0.344	0.615799	0.529068	0.694047	0.109161	0.590479	0.221314	0.45854	0.419512	0.896089	0.331591	0.363675	0.886619	0.844502	0.56558	0.742335	0.394284	0.926982	0.0016525	0.246625	0.353073	0.401721	0.734304	0.174133	0.240455	0.274205	0.641516	0.928619	0.426176	0.470615	0.0385694	0.0389926	0.39884	0.590479	0.085326	0.67376	0.596258	0.23093	0.776869	0.680367	0.654517	0.734304	0.208554	0.13286
		N	13	13	13	13	13	13	13	13	13	13	13	13	13	13	13	13	13	13	13	13	13	13	13	13	13	13	13	13	13	13	13	13	13	13	13	13	13	13	13	13	13	13	13	13	13	13	13
	ROI_60	Correlation coefficient	-0.167813	0.0331958	0.0139883	-0.0164835	-0.0934066	-0.010989	.775**	0.479155	.560*	0.193609	-0.0863594	0.540442	-0.416079	0.254148	0.340659	-0.208791	-0.17033	-0.450549	-.561*	.577*	-0.192167	0.225275	-0.021978	-0.0082531	-0.243035	0.10989	-0.276947	-0.435202	-0.135647	0.351648	0.237573	0.494505	-0.104396	0.075132	0.0824176	0.21183	0.252747	-0.272352	0.21183	0.247593	0.395604	-0.127508	0.0495186	0.296703	-0.247253	0.159341	0.225275
		Sig. (two-tailed)	0.583689	0.914268	0.963824	0.957376	0.7615	0.971578	0.00187136	0.0975809	0.0463459	0.526229	0.779077	0.0565442	0.157322	0.402087	0.254706	0.493622	0.577975	0.122332	0.0462699	0.0389926	0.529375	0.459305	0.943186	0.978652	0.423661	0.72081	0.35965	0.137197	0.658594	0.2387	0.434473	0.0858235	0.734304	0.807277	0.788951	0.487209	0.404774	0.368001	0.487209	0.414743	0.180889	0.678057	0.87237	0.324922	0.415405	0.603088	0.459305
		N	13	13	13	13	13	13	13	13	13	13	13	13	13	13	13	13	13	13	13	13	13	13	13	13	13	13	13	13	13	13	13	13	13	13	13	13	13	13	13	13	13	13	13	13	13	13	13
	ROI_61	Correlation coefficient	-0.534435	-0.232691	-0.302564	0.00275103	.759**	-0.10729	0.0550207	-0.283146	0.0962862	-0.166386	-0.0767146	-0.0655561	-0.0974428	-0.0774557	0.305365	0.242091	-0.077029	0.217332	-0.280686	0.203577	0.181112	-0.220083	-0.129299	.642*	-0.0254689	0.115543	-0.376374	-0.127344	0.367884	0.409904	.631*	0.253095	0.423659	-0.0549797	-0.10729	-0.0730028	0.53095	-0.125344	0.174931	-0.112948	-0.357634	0.0940827	-0.269972	-0.0110041	0.236589	0.0632738	0.198074
		Sig. (two-tailed)	0.0598963	0.44425	0.314993	0.992883	0.00260909	0.727186	0.858311	0.348545	0.754348	0.586939	0.803288	0.831501	0.75148	0.801422	0.310309	0.425519	0.802496	0.475697	0.35293	0.504716	0.553755	0.469989	0.67376	0.0180246	0.934179	0.707003	0.204961	0.678451	0.21619	0.164208	0.0208199	0.404106	0.149129	0.858416	0.727186	0.81265	0.0619046	0.683263	0.567587	0.713333	0.230242	0.759819	0.372367	0.971539	0.436434	0.837296	0.516543
		N	13	13	13	13	13	13	13	13	13	13	13	13	13	13	13	13	13	13	13	13	13	13	13	13	13	13	13	13	13	13	13	13	13	13	13	13	13	13	13	13	13	13	13	13	13	13	13
	ROI_62	Correlation coefficient	0.143665	0.489493	0.279435	0.0306436	0.507013	0.0501441	0.0417868	0.0720339	-0.00278579	-0.46151	0.132768	0.0409605	-0.391292	0.0224098	-0.415082	-0.167147	-0.172719	-0.156004	-0.0205115	-0.286936	-0.401187	0.136503	-0.114217	0.0934523	-0.0515812	0.0640731	-0.447037	-0.0630437	-0.0888343	0.103074	-0.00560244	0.0947167	0.348223	-0.0146511	-0.167147	0.0906627	0.373295	-0.0265014	0.0543976	0.0320806	-0.384438	-0.364072	-0.312437	-0.0891451	-0.295293	-0.245149	0.0167147
		Sig. (two-tailed)	0.639612	0.089549	0.35517	0.92084	0.076997	0.87077	0.892184	0.815098	0.992794	0.112401	0.665457	0.894306	0.186123	0.942072	0.158421	0.585205	0.572572	0.610795	0.946972	0.34185	0.174254	0.656558	0.710235	0.761386	0.867096	0.835266	0.125634	0.83788	0.772892	0.73756	0.985508	0.758244	0.243622	0.962111	0.585205	0.768332	0.20899	0.931516	0.859902	0.917139	0.194636	0.221353	0.298658	0.772117	0.327336	0.419512	0.956779
		N	13	13	13	13	13	13	13	13	13	13	13	13	13	13	13	13	13	13	13	13	13	13	13	13	13	13	13	13	13	13	13	13	13	13	13	13	13	13	13	13	13	13	13	13	13	13	13
	ROI_63	Correlation coefficient	-0.34022	-0.396128	-0.338983	0.0577717	0.382394	-0.217332	-0.214581	-0.468656	-0.0302614	0.224259	-0.468656	0.00278962	0.0268808	-0.127249	0.50619	.580*	0.0660248	-0.077029	-0.0810227	0.385145	0.486739	-0.349381	-0.112792	.587*	-0.00848963	0.0852821	0.22073	-0.22073	0.515038	0.233838	.586*	0.310867	0.420908	0.258983	-0.0192572	0.00826446	0.42641	0.0413223	-0.104683	0.342975	-0.250344	-0.0470414	-0.173554	0.0495186	0.299863	0.0440165	0.29161
		Sig. (two-tailed)	0.255359	0.18026	0.257202	0.851296	0.197222	0.475697	0.481437	0.106228	0.921824	0.461385	0.106228	0.992784	0.930537	0.678681	0.0775573	0.0375289	0.830312	0.802496	0.792452	0.193747	0.0916428	0.241951	0.713712	0.0350236	0.978041	0.781772	0.46865	0.46865	0.0716792	0.441943	0.0351502	0.301223	0.15207	0.392879	0.950211	0.978623	0.146226	0.893377	0.733596	0.251281	0.409407	0.878712	0.570689	0.87237	0.319548	0.886464	0.33369
		N	13	13	13	13	13	13	13	13	13	13	13	13	13	13	13	13	13	13	13	13	13	13	13	13	13	13	13	13	13	13	13	13	13	13	13	13	13	13	13	13	13	13	13	13	13	13	13
	ROI_64	Correlation coefficient	-0.185195	-0.333166	-0.136836	-0.106919	0.404557	-0.156043	-0.18783	-0.391185	-0.384329	-0.104863	-0.0835113	-0.271045	-0.0141178	-0.302193	-0.0346763	0.109808	0.0346763	-0.075132	0.0577508	0.141595	0.148625	-0.0520144	-0.205168	0.170726	0.01189	0.158933	0.104038	0.0891752	0.181323	-0.306307	0.456195	0.0317866	0.404557	0.288754	-0.219616	-0.363155	0.0577938	0.204004	-0.354474	0.026043	-0.219616	-0.172943	-0.399326	0.27741	0.36988	-0.0549041	.601*
		Sig. (two-tailed)	0.544697	0.265978	0.655767	0.728099	0.170325	0.610704	0.538884	0.186255	0.194774	0.733153	0.786208	0.370395	0.96349	0.315617	0.910458	0.72101	0.910458	0.807277	0.851349	0.644495	0.627969	0.865988	0.501318	0.577077	0.969248	0.604027	0.735185	0.772042	0.553286	0.308742	0.117146	0.917896	0.170325	0.338663	0.470954	0.222606	0.85124	0.503803	0.234684	0.932698	0.470954	0.572066	0.176448	0.358813	0.213516	0.858609	0.0298059
		N	13	13	13	13	13	13	13	13	13	13	13	13	13	13	13	13	13	13	13	13	13	13	13	13	13	13	13	13	13	13	13	13	13	13	13	13	13	13	13	13	13	13	13	13	13	13	13
	ROI_65	Correlation coefficient	-0.472529	-0.0451096	-0.185524	0.119463	0.519665	-0.376309	0.34047	-0.0999394	0.316577	-0.0314142	0.15748	-0.0242277	-0.350188	0.180187	0.125436	-0.0537584	-0.0657047	0.292685	-0.0534042	0.0895974	-0.14132	-0.0955705	0.155302	.580*	0.215052	0.292685	-.682*	-0.135176	0.227341	0.316577	.727**	0.32255	0.250873	-0.201051	-0.0358389	-0.17346	0.179195	-0.122618	0.281125	-0.0717765	-0.0298658	-0.051069	-0.412715	0.0418121	-0.119463	-0.167248	0.304631
		Sig. (two-tailed)	0.10298	0.883662	0.543968	0.697478	0.0687325	0.205045	0.254988	0.7453	0.291956	0.918855	0.60738	0.93738	0.240791	0.555815	0.683042	0.861533	0.831124	0.331829	0.862438	0.770988	0.645144	0.756124	0.612421	0.0376408	0.480451	0.331829	0.0102311	0.659717	0.455087	0.291956	0.00489143	0.28244	0.408385	0.510129	0.907467	0.5709	0.558031	0.689841	0.352145	0.815748	0.922843	0.868405	0.16105	0.892119	0.697478	0.584974	0.311533
		N	13	13	13	13	13	13	13	13	13	13	13	13	13	13	13	13	13	13	13	13	13	13	13	13	13	13	13	13	13	13	13	13	13	13	13	13	13	13	13	13	13	13	13	13	13	13	13
	ROI_66	Correlation coefficient	0.121685	0.253258	0.164037	0	0.536937	0.412594	-0.0395638	0.200594	-0.146951	-0.291306	0.406919	-0.335278	0.0207099	-0.210282	-0.508678	-0.0960835	0.175211	0.163907	-0.288333	-0.282599	-0.116279	0.412594	-0.0508678	-0.169793	-0.0406977	-0.169559	-0.0872093	0.203488	-0.331395	0.169559	-0.0681994	-0.237383	0.0452158	0.101065	0.0508678	-0.155643	0.322162	0.282988	0.2179	-0.486739	-0.463462	0.269228	-0.0113195	0.0621717	0.271295	0.361726	0.158255
		Sig. (two-tailed)	0.692098	0.403793	0.592304	1	0.0584834	0.161185	0.897892	0.511113	0.63189	0.334218	0.167606	0.262772	0.94646	0.490472	0.075872	0.75485	0.566957	0.592601	0.339399	0.349518	0.705212	0.161185	0.86892	0.579193	0.89498	0.579722	0.776952	0.504905	0.268684	0.579722	0.8248	0.434851	0.883389	0.742517	0.86892	0.61163	0.283052	0.348827	0.474514	0.0916428	0.110691	0.373738	0.970723	0.840097	0.369938	0.224568	0.605591
		N	13	13	13	13	13	13	13	13	13	13	13	13	13	13	13	13	13	13	13	13	13	13	13	13	13	13	13	13	13	13	13	13	13	13	13	13	13	13	13	13	13	13	13	13	13	13	13
	ROI_67	Correlation coefficient	-0.316369	0.060859	-0.1203	-0.214286	0.307692	-0.324176	-0.21978	-0.236792	-0.208791	0.00866907	0.417868	-.646*	-0.181196	-0.187848	-0.302198	-0.0989011	0.510989	0.115385	0.118477	-0.412088	-0.113039	0.137363	-0.0164835	0.13205	0.00565197	-0.175824	-0.0960835	-0.265643	0	-0.126374	0.187848	-0.230769	-0.0989011	0.132926	-0.181319	-0.519945	0.192308	0.18707	-0.0412655	-0.082531	-.714**	-0.0201329	-0.283357	.588*	-0.00549451	-0.164835	0.368132
		Sig. (two-tailed)	0.292291	0.843435	0.695451	0.482054	0.306447	0.279882	0.470615	0.436029	0.493622	0.977577	0.155363	0.0169971	0.553568	0.538844	0.315608	0.747868	0.0743289	0.70739	0.69987	0.161751	0.713108	0.654517	0.957376	0.667174	0.98538	0.56558	0.75485	0.38038	1	0.680785	0.538844	0.448127	0.747868	0.665081	0.553295	0.0685565	0.529068	0.540557	0.893522	0.788666	0.00608831	0.94795	0.348172	0.0345861	0.985787	0.590479	0.215857
		N	13	13	13	13	13	13	13	13	13	13	13	13	13	13	13	13	13	13	13	13	13	13	13	13	13	13	13	13	13	13	13	13	13	13	13	13	13	13	13	13	13	13	13	13	13	13	13
	ROI_68	Correlation coefficient	-0.313618	-0.351322	-.624*	-0.0164835	0.532967	0.0714286	-0.164835	-0.426225	-0.434066	-0.0664629	0.0557157	-0.236792	0.389235	-.575*	-0.0989011	0.516484	0.192308	0.274725	0.19072	-0.043956	0.395638	-0.494505	0.120879	0.156809	0.0847796	0.318681	-0.0508678	0.107387	0.0678237	0.0604396	0.447521	-0.0714286	0.307692	-0.297638	-0.126374	-0.217332	0.373626	0.206328	0.255846	-0.162311	-0.384615	0.530166	-0.0165062	0.291209	0.241758	0.175824	0.0824176
		Sig. (two-tailed)	0.296738	0.239166	0.0226824	0.957376	0.0607365	0.816628	0.590479	0.14642	0.138342	0.829201	0.856538	0.436029	0.188652	0.0399763	0.747868	0.070749	0.529068	0.363675	0.53254	0.886619	0.180849	0.0858235	0.694047	0.608932	0.78303	0.288583	0.86892	0.726947	0.825752	0.844502	0.125176	0.816628	0.306447	0.323326	0.680785	0.475697	0.208554	0.498849	0.39884	0.596258	0.194413	0.0623628	0.957318	0.334386	0.426176	0.56558	0.788951
		N	13	13	13	13	13	13	13	13	13	13	13	13	13	13	13	13	13	13	13	13	13	13	13	13	13	13	13	13	13	13	13	13	13	13	13	13	13	13	13	13	13	13	13	13	13	13	13
	ROI_69	Correlation coefficient	0.0550207	0.0663916	-0.313339	0.494505	0.32967	-0.324176	-0.208791	-0.39001	-0.032967	0.300528	0.28415	-0.0585015	-0.14093	-0.298347	-0.340659	0.214286	0.0989011	0.467033	0.505696	0.0274725	0.333466	-0.186813	0.373626	0.151307	.599*	.758**	-0.322162	0.135647	0.327814	0.120879	.635*	0.28022	.626*	-0.231175	0.236264	-0.0247593	0.043956	0.47868	0.173315	0.288859	0.142857	0.214751	-0.0687759	-0.104396	0.0824176	0.181319	0.175824
		Sig. (two-tailed)	0.858311	0.829382	0.297192	0.0858235	0.271335	0.279882	0.493622	0.187697	0.914856	0.318423	0.346765	0.849437	0.646066	0.322119	0.254706	0.482054	0.747868	0.107609	0.0778953	0.929012	0.265521	0.541124	0.208554	0.621707	0.0304813	0.00266608	0.283052	0.658594	0.274205	0.694047	0.0196169	0.353764	0.0219886	0.447307	0.437084	0.936009	0.886619	0.0979614	0.571227	0.33848	0.641516	0.481082	0.82334	0.734304	0.788951	0.553295	0.56558
		N	13	13	13	13	13	13	13	13	13	13	13	13	13	13	13	13	13	13	13	13	13	13	13	13	13	13	13	13	13	13	13	13	13	13	13	13	13	13	13	13	13	13	13	13	13	13	13
	ROI_70	Correlation coefficient	-0.0275103	0.00829895	-0.237802	0.373626	0.412088	-0.296703	-0.252747	-0.348223	0.0604396	0.473909	0.161576	0.161576	0	-0.176798	0.142857	0.532967	-0.00549451	0.263736	0.245624	0.5	.746**	-0.0934066	0.313187	0.489684	0.418246	.703**	-0.0226079	-0.124343	0.435202	0.467033	.702**	.626*	0.549451	0.199389	0.434066	0.31912	.560*	0.448419	0.253095	.569*	-0.120879	0.20804	0.233838	0.126374	0.252747	0.32967	0.137363
		Sig. (two-tailed)	0.928914	0.978534	0.434017	0.208554	0.161751	0.324922	0.404774	0.243622	0.844502	0.101839	0.597947	0.597947	1	0.563394	0.641516	0.0607365	0.985787	0.383937	0.418584	0.0818642	0.00340541	0.7615	0.297438	0.089405	0.154951	0.00731857	0.94156	0.685676	0.137197	0.107609	0.00751593	0.0219886	0.0517706	0.513707	0.138342	0.287883	0.0463459	0.124328	0.404106	0.0422067	0.694047	0.495214	0.441943	0.680785	0.404774	0.271335	0.654517
		N	13	13	13	13	13	13	13	13	13	13	13	13	13	13	13	13	13	13	13	13	13	13	13	13	13	13	13	13	13	13	13	13	13	13	13	13	13	13	13	13	13	13	13	13	13	13	13
	ROI_71	Correlation coefficient	-0.0991736	0.0900291	.714**	-0.313618	-0.176066	-0.423659	0.181568	0.246881	0.34663	-0.0622139	0.210616	0.146455	-0.299049	.780**	0.47868	-.558*	-0.387896	-0.13205	-0.224259	0.368639	-0.22922	.624*	-0.148556	0.443526	-0.090556	-0.189821	-0.090556	-0.104705	0.113195	-0.0522697	-0.0193639	0.343879	-0.407153	.611*	0.0907841	0.107438	-0.220083	-0.322314	-0.286501	0.106061	0.07978	-.699**	-0.170799	0.07978	-0.0495186	-0.418157	0.253095
		Sig. (two-tailed)	0.747194	0.769911	0.0060778	0.296738	0.565036	0.149129	0.55274	0.416129	0.245932	0.83999	0.489765	0.633054	0.320928	0.00165744	0.0979614	0.0472915	0.190311	0.667174	0.461385	0.215177	0.451266	0.0225125	0.628132	0.128994	0.768597	0.534509	0.768597	0.733541	0.712729	0.865336	0.949936	0.249952	0.167337	0.0266635	0.768029	0.726823	0.469989	0.282813	0.342614	0.730207	0.795574	0.00786068	0.576913	0.795574	0.87237	0.155048	0.404106
		N	13	13	13	13	13	13	13	13	13	13	13	13	13	13	13	13	13	13	13	13	13	13	13	13	13	13	13	13	13	13	13	13	13	13	13	13	13	13	13	13	13	13	13	13	13	13	13
	ROI_72	Correlation coefficient	0.236589	0.171512	0.433638	0.214286	0.0384615	-0.324176	-0.291209	-0.150432	0.0494505	0.124257	-0.256292	-0.103074	-0.174485	0.425421	0.0659341	0.175824	-0.0659341	-0.0274725	0.314976	-0.0659341	-0.0282599	0.115385	0.115385	0.47868	0.310859	-0.0659341	0.209123	0.0791276	0.209123	-0.0604396	0.198898	0.159341	0.159341	0.488358	0.137363	0.0165062	-0.148352	0.184319	-0.247593	0.26685	-0.0824176	-.570*	-0.368639	-0.285714	-0.0274725	-0.423077	0.269231
		Sig. (two-tailed)	0.436434	0.5753	0.138775	0.482054	0.900724	0.279882	0.334386	0.623747	0.872544	0.685885	0.39799	0.73756	0.568591	0.147266	0.830542	0.56558	0.830542	0.929012	0.294538	0.830542	0.926982	0.70739	0.70739	0.0979614	0.301237	0.830542	0.49292	0.797215	0.49292	0.844502	0.514764	0.603088	0.603088	0.0904081	0.654517	0.957318	0.628609	0.546634	0.414743	0.378136	0.788951	0.0417795	0.215177	0.344	0.929012	0.149749	0.373733
		N	13	13	13	13	13	13	13	13	13	13	13	13	13	13	13	13	13	13	13	13	13	13	13	13	13	13	13	13	13	13	13	13	13	13	13	13	13	13	13	13	13	13	13	13	13	13	13
	ROI_73	Correlation coefficient	0.220083	-0.0304295	-0.268576	0.263736	-0.32967	-0.247253	-0.10989	-0.206148	-0.0274725	.558*	-0.234006	0.28415	0.154352	-0.0662994	0.0824176	.566*	0.181319	-0.131868	0.528813	0.131868	0.361726	-0.395604	0.461538	0.0385145	0.282599	0.401099	0.299555	-0.118691	0.118691	0.0659341	0.198898	0.269231	0.021978	-0.075132	0.236264	0.250344	0.0164835	0.228336	0.178817	.644*	0.203297	0.0805315	0.181568	0.0879121	-0.313187	-0.0769231	-0.0769231
		Sig. (two-tailed)	0.469989	0.921391	0.374942	0.383937	0.271335	0.415405	0.72081	0.499231	0.929012	0.0476532	0.441605	0.346765	0.614624	0.829616	0.788951	0.0437926	0.553295	0.667608	0.0631586	0.667608	0.224568	0.180889	0.112376	0.900588	0.349518	0.174357	0.32007	0.69935	0.69935	0.830542	0.514764	0.373733	0.943186	0.807277	0.437084	0.409407	0.957376	0.453061	0.558874	0.0175856	0.505315	0.793686	0.55274	0.775195	0.297438	0.802763	0.802763
		N	13	13	13	13	13	13	13	13	13	13	13	13	13	13	13	13	13	13	13	13	13	13	13	13	13	13	13	13	13	13	13	13	13	13	13	13	13	13	13	13	13	13	13	13	13	13	13
	ROI_74	Correlation coefficient	0.269601	0.312594	0.0111907	0.148352	0.313187	-0.0604396	-0.384615	-0.142075	-0.0824176	0.398777	0.364938	0.0445726	0.0469767	-0.232048	-0.192308	0.456044	0.346154	-0.0274725	0.127146	0.120879	0.542589	0.230769	0.28022	0.10729	0.146951	0.285714	0.271295	-0.192167	0.113039	0.456044	0.154698	0.335165	0.104396	0.343873	0.423077	0.354883	.714**	0.50619	0.321871	.556*	-.560*	0.214751	0.357634	0.296703	0.043956	0.373626	0.0549451
		Sig. (two-tailed)	0.37305	0.298403	0.971056	0.628609	0.297438	0.844502	0.194413	0.643361	0.788951	0.177099	0.220174	0.885038	0.878877	0.445546	0.529068	0.117283	0.246625	0.929012	0.678927	0.694047	0.0553792	0.448127	0.353764	0.727186	0.63189	0.344	0.369938	0.529375	0.713108	0.117283	0.61382	0.262943	0.734304	0.249961	0.149749	0.234106	0.00608831	0.0775573	0.283513	0.0486285	0.0463459	0.481082	0.230242	0.324922	0.886619	0.208554	0.858504
		N	13	13	13	13	13	13	13	13	13	13	13	13	13	13	13	13	13	13	13	13	13	13	13	13	13	13	13	13	13	13	13	13	13	13	13	13	13	13	13	13	13	13	13	13	13	13	13
	ROI_75	Correlation coefficient	0.200825	0.143849	-0.106311	0.549451	0.181319	-0.131868	0.241758	0.153218	0.384615	.740**	0.323151	0.348223	0.00671096	0.0939241	0.010989	0.467033	0.153846	0.269231	0.109808	0.505495	0.519982	0.192308	.742**	0.253095	.560*	.692**	-0.0508678	0.0169559	0.0169559	.698**	.707**	.654*	0.0934066	0.101139	.742**	0.360385	0.346154	0.53095	.707**	0.3989	0.285714	0.442923	0.321871	0.0934066	0.021978	0.527473	0.258242
		Sig. (two-tailed)	0.510614	0.639181	0.729591	0.0517706	0.553295	0.667608	0.426176	0.617258	0.194413	0.00384528	0.281493	0.243622	0.982641	0.760213	0.971578	0.107609	0.615799	0.373733	0.72101	0.0780333	0.0685339	0.529068	0.00370131	0.404106	0.0467714	0.00873032	0.86892	0.956156	0.956156	0.00800072	0.00686244	0.0153485	0.7615	0.742335	0.00370131	0.226417	0.246625	0.0619046	0.00688271	0.176953	0.344	0.129577	0.283513	0.7615	0.943186	0.0639549	0.394284
		N	13	13	13	13	13	13	13	13	13	13	13	13	13	13	13	13	13	13	13	13	13	13	13	13	13	13	13	13	13	13	13	13	13	13	13	13	13	13	13	13	13	13	13	13	13	13	13
	ROI_76	Correlation coefficient	0.0440165	0.0553264	-0.265778	.632*	0.351648	-0.214286	0.28022	-0.0612873	0.351648	0.459461	-0.0417868	0.26465	-0.214751	0.0441996	-0.0549451	0.434066	0.0549451	0.252747	0.205168	0.258242	0.203471	-0.181319	.571*	0.363137	.571*	.670*	-0.339118	0.0452158	0.175211	0.505495	.867**	0.527473	0.472527	-0.18494	0.384615	0.126548	0.175824	0.343879	0.50619	0.297112	0.368132	0.194618	-0.15956	-0.197802	-0.10989	0.197802	0.318681
		Sig. (two-tailed)	0.886464	0.857531	0.380128	0.020516	0.2387	0.482054	0.353764	0.842346	0.2387	0.114215	0.892184	0.38223	0.481082	0.885995	0.858504	0.138342	0.858504	0.404774	0.501318	0.394284	0.504942	0.553295	0.0413423	0.222632	0.0415958	0.0121662	0.257001	0.883389	0.566957	0.0780333	0.000122524	0.0639549	0.102981	0.54526	0.194413	0.680367	0.56558	0.249952	0.0775573	0.324224	0.215857	0.524035	0.602582	0.517131	0.72081	0.517131	0.288583
		N	13	13	13	13	13	13	13	13	13	13	13	13	13	13	13	13	13	13	13	13	13	13	13	13	13	13	13	13	13	13	13	13	13	13	13	13	13	13	13	13	13	13	13	13	13	13	13
	ROI_77	Correlation coefficient	-0.0632738	0.00829895	0.248992	0.159341	-0.21978	-0.521978	-0.0989011	-0.114217	0.362637	0.37277	-0.133718	-0.039001	-0.550298	0.331497	0.285714	-0.285714	-0.0274725	-0.0769231	-0.0433454	0.302198	0.0113039	0.296703	-0.175824	0.258597	0.152603	-0.0164835	0.0452158	-0.271295	0.45781	-0.0879121	0.259672	0.291209	0.214286	0.479689	0.10989	-0.0715269	-0.258242	0.0412655	-0.495186	0.434663	0.28022	-.557*	-0.233838	-0.0934066	0.137363	-0.10989	0.39011
		Sig. (two-tailed)	0.837296	0.978534	0.412024	0.603088	0.470615	0.0672917	0.747868	0.710235	0.223316	0.209682	0.663191	0.899338	0.0513367	0.268528	0.344	0.344	0.929012	0.802763	0.888185	0.315608	0.970763	0.324922	0.56558	0.39361	0.618688	0.957376	0.883389	0.369938	0.115691	0.775195	0.391576	0.334386	0.482054	0.0971547	0.72081	0.816379	0.394284	0.893522	0.085326	0.137739	0.353764	0.0479932	0.441943	0.7615	0.654517	0.72081	0.187574
		N	13	13	13	13	13	13	13	13	13	13	13	13	13	13	13	13	13	13	13	13	13	13	13	13	13	13	13	13	13	13	13	13	13	13	13	13	13	13	13	13	13	13	13	13	13	13	13
	ROI_78	Correlation coefficient	0.490358	0.452916	.567*	0.393398	-0.376892	-0.0440165	0.104539	0.523054	0.261348	0.541116	0.386362	0.103216	-0.0974428	0.35685	-0.112792	-0.118294	-0.26685	0.0880331	0.182301	0.50619	0.291477	.696**	0.374141	-0.0440771	0.481079	0.385145	0.215071	-0.00282988	-0.359394	0.0660248	0.0912871	0.440165	-0.00275103	.706**	.691**	0.269972	-0.0632738	.610*	0.0358127	0.249311	0.393398	-0.0907226	0.511019	0.327373	0.261348	0.283357	0.162311
		Sig. (two-tailed)	0.0888983	0.12014	0.0431707	0.183555	0.204287	0.886464	0.73395	0.066629	0.388416	0.0561768	0.192222	0.73721	0.75148	0.231341	0.713712	0.700314	0.378136	0.774893	0.55111	0.0775573	0.33392	0.00823316	0.207878	0.886308	0.0960502	0.193747	0.480412	0.992679	0.227791	0.830312	0.766776	0.132265	0.992883	0.00699335	0.00897974	0.372367	0.837296	0.0267814	0.907534	0.411406	0.183555	0.768182	0.0743089	0.27489	0.388416	0.348172	0.596258
		N	13	13	13	13	13	13	13	13	13	13	13	13	13	13	13	13	13	13	13	13	13	13	13	13	13	13	13	13	13	13	13	13	13	13	13	13	13	13	13	13	13	13	13	13	13	13	13
	ROI_79	Correlation coefficient	-0.382808	-.674*	-0.222021	-0.209061	0.358389	0.0119463	0.167248	-0.215021	-0.179195	-0.188485	-0.0696548	-0.045427	0.31371	-0.0600625	0.334497	0.0657047	-0.101544	0.197114	-0.229324	0.304631	0.129031	-0.11349	-0.0716779	0.257199	-0.0430104	0.077651	-0.0307217	0.411671	0.147464	-0.0836242	0.474494	0	-0.0119463	-0.0471214	-0.143356	-0.293088	-0.197114	-0.143553	-0.0179441	-0.421687	0.155302	0.182389	-0.325985	-0.0477853	0.412148	0.077651	0.45396
		Sig. (two-tailed)	0.196696	0.0115931	0.465987	0.493052	0.229189	0.969103	0.584974	0.480516	0.558031	0.537442	0.821115	0.882848	0.296589	0.845462	0.263955	0.831124	0.741336	0.518619	0.451055	0.311533	0.674401	0.712009	0.815998	0.396263	0.889045	0.80093	0.920638	0.162218	0.630688	0.785925	0.101358	1	0.969103	0.878507	0.640341	0.331133	0.518619	0.639876	0.953603	0.151233	0.612421	0.550914	0.27705	0.876807	0.161684	0.80093	0.119181
		N	13	13	13	13	13	13	13	13	13	13	13	13	13	13	13	13	13	13	13	13	13	13	13	13	13	13	13	13	13	13	13	13	13	13	13	13	13	13	13	13	13	13	13	13	13	13	13
	ROI_80	Correlation coefficient	-.624*	-0.390051	-0.0643463	-0.362637	-0.153846	-0.406593	0.307692	0.0111431	0.346154	0.18494	-0.161576	-0.00557157	-0.187907	0.386746	.753**	-0.17033	0.0384615	-0.175824	-0.410336	0.379121	-0.0508678	0.0604396	-0.203297	0.445668	-0.288251	-0.335165	-0.0113039	-0.452158	0.243035	0.0714286	0.248623	0.181319	-0.395604	0.254293	-0.131868	-0.18707	-0.0164835	-0.45117	-0.148556	0.0632738	-0.00549451	-0.248305	-0.178817	0.362637	0	-0.21978	0.291209
		Sig. (two-tailed)	0.0225125	0.187647	0.834572	0.223316	0.615799	0.167978	0.306447	0.971179	0.246625	0.54526	0.597947	0.985588	0.538715	0.191742	0.00298223	0.577975	0.900724	0.56558	0.16372	0.201406	0.86892	0.844502	0.505315	0.126938	0.339544	0.262943	0.970763	0.120839	0.423661	0.816628	0.412742	0.553295	0.180889	0.401809	0.667608	0.540557	0.957376	0.121755	0.628132	0.837296	0.985787	0.413358	0.558874	0.223316	1	0.470615	0.334386
		N	13	13	13	13	13	13	13	13	13	13	13	13	13	13	13	13	13	13	13	13	13	13	13	13	13	13	13	13	13	13	13	13	13	13	13	13	13	13	13	13	13	13	13	13	13	13	13
[truncated: 36 more columns]
